# Supplementary material for: Dependency of solvation effects on metal identity in surface reactions
Source: Commun Chem. 2020 Dec 10;3:187. doi: 10.1038/s42004-020-00428-4 (PMC9814277; doi:10.1038/s42004-020-00428-4)
Supplement: Supplementary file 3 — Supplementary Data 1 [file 42004_2020_428_MOESM3_ESM.txt]

Atomic coordinates of Reactant (RS) and transition states(TS) clusters:
==============================================================================

CLUSTERS IN GAS PHASE (xyz):

Ni(111)_OHcleavage_RS
61
cluster
Ni       12.42553082743445   14.34331366351795    4.04532468173113
Ni       14.91180508056314   14.34477757556233    4.04063730280907
Ni       17.39352176707756   14.34581268104026    4.04057516476903
Ni       11.18413334800355   16.49463543931923    4.04557321964777
Ni       13.66558599490336   16.49742027881073    4.04593070564401
Ni       16.15291334840700   16.49649891782849    4.04281177718250
Ni       18.63545519594980   16.49778587102314    4.04349953968053
Ni        9.93984386655017   18.64491407412556    4.04193677044336
Ni       12.42778707868010   18.64662350671478    4.04330245586719
Ni       14.92389883976580   18.65442855373631    4.08141208593346
Ni       17.38247343318964   18.65411648446204    4.07650247654801
Ni       19.87814399935016   18.64491407412556    4.04193677044336
Ni       11.18383183517926   20.79785464087950    4.04696054251305
Ni       13.66564373273531   20.79857628807635    4.04434316636436
Ni       16.15283339099388   20.78620516569983    4.06840392338864
Ni       18.63528887801248   20.79712432293708    4.03995377803292
Ni       12.42553082743445   22.95011374281795    4.04532468173113
Ni       14.91180508056314   22.95157765486233    4.04063730280907
Ni       17.39352176707756   22.95261276034026    4.04057516476903
Ni       13.66558599490336   25.10422035811073    4.04593070564401
Ni       16.15291334840700   25.10329899712849    4.04281177718250
Ni       12.42406940638656   12.91217210136358    6.05507409586410
Ni       14.89886970789040   12.92664863432681    6.04032157551468
Ni       17.41019056370595   12.93223112711268    6.02525817931611
Ni       11.18395110428269   15.06037542815027    6.05366113892590
Ni       13.66306331102245   15.05983574786042    6.05420385984104
Ni       16.15262126388159   15.05737130050073    6.05243473192894
Ni       18.64105538934746   15.06226547360781    6.05232997531507
Ni        9.94268105375950   17.21075354245097    6.05111170619943
Ni       12.42628395810272   17.21219697943196    6.05173755748397
Ni       14.90689868185826   17.19135864052112    6.04473073491934
Ni       17.40131638000084   17.19276449003170    6.04189400620469
Ni       19.88098118655950   17.21075354245097    6.05111170619943
Ni        8.71857245638090   19.36801809926854    6.03944381252872
Ni       11.18364266534806   19.36412477140825    6.05285430209917
Ni       13.64859018878783   19.36896625526663    6.04215555794949
Ni       16.16119840208093   19.35973246656047    6.20925417834984
Ni       18.65687258918090   19.36801809926854    6.03944381252872
Ni       21.12194279814806   19.36412477140825    6.05285430209917
Ni        9.94551371773349   21.52004907051169    6.05270933741931
Ni       12.42406940638656   21.51897218066359    6.05507409586410
Ni       14.89886970789040   21.53344871362680    6.04032157551468
Ni       17.41019056370595   21.53903120641268    6.02525817931611
Ni       19.88381385053349   21.52004907051169    6.05270933741931
Ni       11.18395110428269   23.66717550745027    6.05366113892590
Ni       13.66306331102245   23.66663582716042    6.05420385984104
Ni       16.15262126388159   23.66417137980073    6.05243473192894
Ni       18.64105538934746   23.66906555290781    6.05232997531507
Ni       12.42628395810272   25.81899705873196    6.05173755748397
Ni       14.90689868185826   25.79815871982112    6.04473073491934
Ni       17.40131638000084   25.79956456933170    6.04189400620469
C        14.19163673103828   19.37791494013990    9.34246299155357
C        15.61450448325508   18.84343951043032    9.29932131160934
O        14.24608045052459   20.81124754411839    9.37521096234983
O        16.37549523424890   19.56245496427956    8.29319877537865
H        13.67049432635316   19.00376491345521   10.23945530049448
H        15.64747486865837   17.77812681606067    9.03168838189198
H        16.12544537457050   18.99652716365357   10.26437842147342
H        13.63315283912499   19.03019055568267    8.44808576376611
H        13.79890737772158   21.15485781958241    8.56983826187847
H        16.13012003077636   20.50943960609498    8.43952025716847

Ni(111)_OHcleavage_TS
61
cluster
Ni       12.42476363315927   14.34090011576420    4.04076873711369
Ni       14.90729117075142   14.32883925050381    4.07312182286221
Ni       17.38853931536931   14.34176329520760    4.03707198148316
Ni       11.18191192076711   16.49039153040298    4.04227874773645
Ni       13.66493285379153   16.48947379064153    4.04375241541234
Ni       16.15028419646188   16.49118397027012    4.03882201554027
Ni       18.63354363009594   16.49243276004820    4.04081823562418
Ni        9.93909068343146   18.64183145870480    4.03744912515913
Ni       12.42829509024623   18.64456624236470    4.04068201869844
Ni       14.92188144536029   18.64944626244660    4.07361369801461
Ni       17.37967899827662   18.65251445922807    4.06859837828097
Ni       19.87739081623146   18.64183145870480    4.03744912515913
Ni       11.18544523561678   20.79298127768612    4.03686668436978
Ni       13.67437005628200   20.79887687447589    4.06161480101942
Ni       16.13798407711918   20.79190772850423    4.10001472358663
Ni       18.63154207469589   20.79340973666489    4.03365439145522
Ni       12.42476363315927   22.94770019506420    4.04076873711369
Ni       14.90729117075142   22.93563932980381    4.07312182286221
Ni       17.38853931536931   22.94856337450760    4.03707198148316
Ni       13.66493285379153   25.09627386994153    4.04375241541234
Ni       16.15028419646188   25.09798404957012    4.03882201554027
Ni       12.39819989697034   12.92792139954112    6.04971342473152
Ni       14.92883246195226   12.90870002789408    6.18627085164160
Ni       17.42855791053019   12.92138348648635    6.02142416593774
Ni       11.16910516759586   15.06207880876320    6.05358535465940
Ni       13.63621272071768   15.04835563251640    6.07609462157327
Ni       16.17455429893637   15.06848401428391    6.04109221060216
Ni       18.64441726528233   15.05558160660850    6.05012432257833
Ni        9.94074258495952   17.20685365489861    6.04867637815004
Ni       12.41619550810917   17.19892289666415    6.04728539085622
Ni       14.90226432931589   17.17717936057565    6.03753631393339
Ni       17.40935079613455   17.18774941210278    6.03982218147043
Ni       19.87904271775952   17.20685365489861    6.04867637815004
Ni        8.72126054203511   19.36132264236091    6.02975204926757
Ni       11.18020962388818   19.35883409365414    6.04451807318267
Ni       13.63703654682747   19.32935600358313    6.03737494964969
Ni       16.16399555809486   19.32809893914620    6.18282424383504
Ni       18.65956067483511   19.36132264236091    6.02975204926757
Ni       21.11850975668818   19.35883409365414    6.04451807318267
Ni        9.94253032141949   21.50661174269713    6.05049205067831
Ni       12.39819989697034   21.53472147884112    6.04971342473152
Ni       14.92883246195226   21.51550010719408    6.18627085164160
Ni       17.42855791053019   21.52818356578635    6.02142416593774
Ni       19.88083045421949   21.50661174269713    6.05049205067831
Ni       11.16910516759586   23.66887888806320    6.05358535465940
Ni       13.63621272071768   23.65515571181640    6.07609462157327
Ni       16.17455429893637   23.67528409358391    6.04109221060216
Ni       18.64441726528233   23.66238168590850    6.05012432257833
Ni       12.41619550810917   25.80572297596414    6.04728539085622
Ni       14.90226432931589   25.78397943987564    6.03753631393339
Ni       17.40935079613455   25.79454949140278    6.03982218147043
C        14.16208326633441   20.43208435654723    8.78962244813582
C        15.34333110422430   19.61248944304117    9.29255577531714
O        14.58246010690044   21.62938149021731    8.17980617807392
O        16.39618444450900   19.46907120241832    8.30312369136667
H        13.48792680240794   20.64492185341785    9.64380470536946
H        15.02047407820062   18.59226627893124    9.54624748018652
H        15.79041715062117   20.08088686691651   10.18321563612115
H        13.55972660931530   19.79516078384708    8.07729446207902
H        13.58598231117804   22.15298063748574    7.21724375392715
H        16.88702334085192   20.31989250850878    8.26835621577078

Ni(111)_CHcleavage_TS
61
cluster
Ni       12.42592686846157   14.34298718428951    4.03777293668312
Ni       14.90807332033321   14.33615220506702    4.04169279289064
Ni       17.39320306578101   14.33937134425624    4.04141925041631
Ni       11.18470944810138   16.49485628443783    4.04345670219178
Ni       13.66537249637135   16.49684995672474    4.03521255461377
Ni       16.15123471465446   16.49606635278333    4.03642287104863
Ni       18.63506995060515   16.49368713893408    4.04159220136636
Ni        9.94395169764098   18.64033673398421    4.04410705119450
Ni       12.43166364575429   18.64679565194428    4.05579175043348
Ni       14.90098802761763   18.66130978692692    4.10277665653599
Ni       17.37566283444501   18.65264404571994    4.07688437544853
Ni       19.88225183044098   18.64033673398421    4.04410705119450
Ni       11.18274737994637   20.78928356203392    4.03861632154045
Ni       13.66472936996177   20.77425850743976    4.06941403514607
Ni       16.15024445740136   20.78358058787780    4.06862479989183
Ni       18.63471555954078   20.79265903758497    4.04315699724544
Ni       12.42592686846157   22.94978726358951    4.03777293668312
Ni       14.90807332033321   22.94295228436702    4.04169279289064
Ni       17.39320306578101   22.94617142355624    4.04141925041631
Ni       13.66537249637135   25.10365003602474    4.03521255461377
Ni       16.15123471465446   25.10286643208334    4.03642287104863
Ni       12.40487738155398   12.93661147566121    6.01409715957070
Ni       14.90912116566700   12.93145344350210    6.04103557912061
Ni       17.40954994930629   12.91720885417221    6.04059333785697
Ni       11.17995902931913   15.05761087458280    6.05329478935129
Ni       13.66205872039980   15.05420324403231    6.04894456818404
Ni       16.16019790995399   15.04950753010487    6.05211716446993
Ni       18.63916016311650   15.05083741103175    6.05317400635797
Ni        9.93735556025088   17.19541147777786    6.04923474267314
Ni       12.41790803017492   17.18862337205887    6.04252692262507
Ni       14.91859308982168   17.16758367588031    6.02150176631404
Ni       17.40520192779865   17.18272711922285    6.03807018919260
Ni       19.87565569305088   17.19541147777786    6.04923474267314
Ni        8.72215087165292   19.35738180197522    6.04156883098642
Ni       11.17591443187654   19.35985738835865    6.06417999820716
Ni       13.65832029045062   19.35171017106277    6.23756524946196
Ni       16.17583949378145   19.35559026553883    6.17533301065720
Ni       18.66045100445292   19.35738180197522    6.04156883098642
Ni       21.11421456467654   19.35985738835865    6.06417999820716
Ni        9.93992764730836   21.51116020679632    6.05442934953037
Ni       12.40487738155398   21.54341155496121    6.01409715957070
Ni       14.90912116566700   21.53825352280209    6.04103557912061
Ni       17.40954994930629   21.52400893347221    6.04059333785697
Ni       19.87822778010836   21.51116020679632    6.05442934953037
Ni       11.17995902931913   23.66441095388280    6.05329478935129
Ni       13.66205872039980   23.66100332333231    6.04894456818404
Ni       16.16019790995399   23.65630760940487    6.05211716446993
Ni       18.63916016311650   23.65763749033175    6.05317400635797
Ni       12.41790803017492   25.79542345135886    6.04252692262507
Ni       14.91859308982168   25.77438375518031    6.02150176631404
Ni       17.40520192779865   25.78952719852285    6.03807018919260
C        13.55785270371165   19.34574553958896    8.45303574735160
C        14.87784244369658   18.71574972213772    8.84918453865358
O        13.61702541629788   20.70118782875977    8.83803354627890
O        16.02892477422576   19.38290059031560    8.28057592032151
H        12.76609198114154   18.80228622096943    9.00540290415243
H        14.93121186966784   17.66120116514139    8.54252733239762
H        14.97365329347078   18.77693259749828    9.95045936672110
H        12.57717973631835   19.07456992007327    7.30270980649411
H        12.91315005134125   21.21074175276454    8.37410977636594
H        15.93232928259558   20.33863174092172    8.48803327458528

Pd(111)_OHcleavage_RS
61
Cluster
Pd        15.308222938265962      18.478788568905721      4.529431351566825
Pd        18.091452272421343      18.476971993638948      4.532221702127657
Pd        20.869677830561542      18.478926639826728      4.530983791911141
Pd        13.918585448017399      20.881115742141830      4.528037863697973
Pd        16.709296813514381      20.894342985585283      4.550041110285567
Pd        19.470950774399405      20.895318421115125      4.554475227625844
Pd        22.260586310797368      20.884150069708113      4.529151091768551
Pd        12.524008523860470      23.291459239994698      4.533689868275827
Pd        15.302463314253917      23.297804855791146      4.528792688647740
Pd        18.092571518304648      23.289838406340500      4.550889017915383
Pd        20.873425508352703      23.299767331152204      4.534844788306053
Pd        23.655396499682858      23.291459239994698      4.533689868275827
Pd        13.913168294760343      25.706486984537317      4.534249746394565
Pd        16.696200190299081      25.708083246354558      4.528948394543598
Pd        19.481509199206450      25.704814815354304      4.533180899216118
Pd        22.263749558955876      25.707581134446631      4.534368478674676
Pd        15.308222938265962      28.118853335348550      4.529431351566825
Pd        18.091452272421343      28.117036760081774      4.532221702127657
Pd        20.869677830561542      28.118991406269558      4.530983791911141
Pd        16.709296813514381      30.534407752028109      4.550041110285567
Pd        19.470950774399405      30.535383187557954      4.554475227625844
Pd        15.304089847269726      16.874956484336522      6.818854870561432
Pd        18.088992940519205      16.876078928686489      6.815009146764566
Pd        20.877536936392566      16.874564735172910      6.819244987645842
Pd        13.917770941241097      19.278657853069472      6.820433775028788
Pd        16.692735452934123      19.274101528443737      6.811032502575149
Pd        19.489758734482706      19.271902196592777      6.814909293114296
Pd        22.268953665949361      19.279458932521081      6.818299264753808
Pd        12.529639536445945      21.689672397802834      6.817512992765575
Pd        15.292431670790140      21.692809056043505      6.809404273857928
Pd        18.100314840258889      21.695709493554677      6.893681241174682
Pd        20.895897116326623      21.692633700831053      6.811664306258398
Pd        23.661027512268333      21.689672397802834      6.817512992765575
Pd        11.141906482912102      24.106316468495994      6.818768463677685
Pd        13.912929042564125      24.104826774851709      6.819918507395547
Pd        16.684781560780838      24.116908573482092      6.803648095988941
Pd        19.492274276555300      24.117643644227250      6.830768679576326
Pd        22.273294458734490      24.106316468495994      6.818768463677685
Pd        25.044317018386515      24.104826774851709      6.819918507395547
Pd        12.525990725570596      26.514911411714095      6.825079399720495
Pd        15.304089847269726      26.515021250779348      6.818854870561432
Pd        18.088992940519205      26.516143695129319      6.815009146764566
Pd        20.877536936392566      26.514629501615740      6.819244987645842
Pd        23.657378701392986      26.514911411714095      6.825079399720495
Pd        13.917770941241097      28.918722619512302      6.820433775028788
Pd        16.692735452934123      28.914166294886570      6.811032502575149
Pd        19.489758734482706      28.911966963035603      6.814909293114296
Pd        22.268953665949361      28.919523698963914      6.818299264753808
Pd        15.292431670790140      31.332873822486334      6.809404273857928
Pd        18.100314840258889      31.335774259997507      6.893681241174682
Pd        20.895897116326623      31.332698467273882      6.811664306258398
C        17.625625019788743      22.858999306767579      10.027135250609135
C        18.926571624848730      23.613935206929689      10.175806216602712
O        17.911769395434675      21.643510881024500      9.279964728784222
O        19.903379664981472      22.900325801421602      10.914137733507154
H        19.306238208296399      23.880814209022123      9.150200848076214
H        17.134273306551599      21.052135852095521      9.317054835486095
H        16.881913647335633      23.474435492891679      9.483992563665844
H        20.017966695174771      22.031515635755991      10.484383626982307
H        18.745220995414467      24.559844446496246      10.707082456141221
H        17.231959096084708      22.579735333645097      11.018654277267114

Pd(111)_OHcleavage_TS
61
Cluster
Pd        15.317427108519833      18.471520476338096      4.536181578338375
Pd        18.091382901024183      18.479321731382392      4.539338984698308
Pd        20.875734241106926      18.476183904563513      4.523884923969033
Pd        13.922149895143864      20.878937730837304      4.536359547639857
Pd        16.704149477241319      20.885005001320305      4.555288551676619
Pd        19.478271748490698      20.895988351542464      4.566790873639511
Pd        22.270699486452695      20.882824078241018      4.529175339604004
Pd        12.531176349792091      23.289911872388423      4.532536516132297
Pd        15.312617348294843      23.285716970123122      4.538655774807761
Pd        18.100757724888702      23.285906025807886      4.561365038238714
Pd        20.879633856778000      23.299149421734949      4.536471374298895
Pd        23.662564325614483      23.289911872388423      4.532536516132297
Pd        13.925854785111753      25.699269066680234      4.534630747790152
Pd        16.705341925323570      25.702152400338750      4.524919490099584
Pd        19.485512127418374      25.700657350006743      4.534508875116489
Pd        22.272661324439390      25.706120266449290      4.532647582386216
Pd        15.317427108519833      28.111585242780926      4.536181578338375
Pd        18.091382901024183      28.119386497825225      4.539338984698308
Pd        20.875734241106926      28.116248671006346      4.523884923969033
Pd        16.704149477241319      30.525069767763135      4.555288551676619
Pd        19.478271748490698      30.536053117985293      4.566790873639511
Pd        15.325386994627678      16.867799020904677      6.819345505684099
Pd        18.105501771027566      16.879925193726141      6.814031985693695
Pd        20.896253809347503      16.872178181316961      6.815202399454999
Pd        13.922422955690216      19.265204840869352      6.817224668780533
Pd        16.703474470887244      19.280132838115648      6.859151754141479
Pd        19.526038663757163      19.259961623378203      6.809627631349014
Pd        22.293284940129272      19.271961409696274      6.814973930250580
Pd        12.548351452264932      21.684962430619304      6.823095002108952
Pd        15.318289298481059      21.672559305159265      6.860614075338342
Pd        18.163528923025005      21.687080571674791      6.891552061725410
Pd        20.926815272333581      21.685859672978452      6.814526022895007
Pd        23.679739428087323      21.684962430619304      6.823095002108952
Pd        11.162974295822064      24.103835441727952      6.817105142062334
Pd        13.933943498523373      24.094757607435611      6.821385040718969
Pd        16.709351613068453      24.117982902148491      6.802992048648722
Pd        19.516464490296404      24.120923383832316      6.841138642153036
Pd        22.294362271644456      24.103835441727952      6.817105142062334
Pd        25.065331474345761      24.094757607435611      6.821385040718969
Pd        12.545862099038661      26.506721527369180      6.820161693844080
Pd        15.325386994627678      26.507863787347507      6.819345505684099
Pd        18.105501771027566      26.519989960168971      6.814031985693695
Pd        20.896253809347503      26.512242947759791      6.815202399454999
Pd        23.677250074861053      26.506721527369180      6.820161693844080
Pd        13.922422955690216      28.905269607312185      6.817224668780533
Pd        16.703474470887244      28.920197604558478      6.859151754141479
Pd        19.526038663757163      28.900026389821036      6.809627631349014
Pd        22.293284940129272      28.912026176139101      6.814973930250580
Pd        15.318289298481059      31.312624071602094      6.860614075338342
Pd        18.163528923025005      31.327145338117621      6.891552061725410
Pd        20.926815272333581      31.325924439421282      6.814526022895007
C        17.477581062296821      22.569261826640570      9.701714884874253
C        18.810608986865901      23.237012694785079      10.005689432448719
O        17.673823649961577      21.400597243175184      8.916801746323566
O        19.727716755366341      22.361451567739916      10.628306479970123
H        16.494483636387347      20.980001257227023      7.957189511827984
H        16.801758817413916      23.300404377038326      9.199728935181513
H        19.228768659733802      23.628247350121967      9.027111928751411
H        19.685825149567400      21.515332161806931      10.138628383075361
H        16.996457776555552      22.245953104244606      10.645081654526615
H        18.672725657717653      24.102500745141228      10.672125291591808

Pd(111)_CHcleavage_TS
61
Cluster
Pd        15.296898345133767      18.474473360417342      4.529438729834160
Pd        18.076921915745491      18.472011932272601      4.526472743477021
Pd        20.859413969716837      18.459751322716546      4.541335344113079
Pd        13.911482188465046      20.876700149886858      4.527168479946296
Pd        16.705626265463064      20.895886932282078      4.552125864983144
Pd        19.462725170237785      20.880282912681146      4.535394448026207
Pd        22.253972594825211      20.869398257442739      4.522238659995740
Pd        12.508773532570055      23.281118972080403      4.527371017114308
Pd        15.294544766694766      23.286192950657988      4.523125441397991
Pd        18.105311408385713      23.305604700294456      4.576812589256414
Pd        20.854631811747943      23.295114984399408      4.554641665690790
Pd        23.640161508392445      23.281118972080403      4.527371017114308
Pd        13.900899319938741      25.694821517475987      4.528556916418506
Pd        16.683019868136050      25.704827287314551      4.520029819810668
Pd        19.473467584434900      25.701849088869508      4.557287776284843
Pd        22.252594542549865      25.700135238779531      4.541688530607576
Pd        15.296898345133767      28.114538126860175      4.529438729834160
Pd        18.076921915745491      28.112076698715427      4.526472743477021
Pd        20.859413969716837      28.099816089159376      4.541335344113079
Pd        16.705626265463064      30.535951698724908      4.552125864983144
Pd        19.462725170237785      30.520347679123976      4.535394448026207
Pd        15.276774659163760      16.863768105678510      6.812462460344479
Pd        18.043053329185291      16.879874811668934      6.809479297033972
Pd        20.848826295616085      16.865605952886437      6.871980523220824
Pd        13.895155127566012      19.266028252658181      6.822202532445541
Pd        16.666406166987564      19.262026687587962      6.814687375965792
Pd        19.461668644616889      19.264547250152049      6.810687323061905
Pd        22.247778738716086      19.252194949120963      6.819765087546789
Pd        12.506893896306977      21.664096814627484      6.814721014288839
Pd        15.269681006001797      21.673593896501860      6.820610576978951
Pd        18.060262530978100      21.672533180088156      6.857006129414416
Pd        20.877948250671025      21.647131280231978      6.792156719501116
Pd        23.638281872129369      21.664096814627484      6.814721014288839
Pd        11.144424904266256      24.076448610313939      6.807582679587026
Pd        13.887890177107188      24.090181759252232      6.816477707534893
Pd        16.633776524000748      24.097793434674351      6.785112769972454
Pd        19.450931967877594      24.087825062820020      6.937461018563171
Pd        22.275812880088647      24.076448610313939      6.807582679587026
Pd        25.019278152929576      24.090181759252232      6.816477707534893
Pd        12.505113988453065      26.500291705179805      6.821415274385746
Pd        15.276774659163760      26.503832872121340      6.812462460344479
Pd        18.043053329185291      26.519939578111760      6.809479297033972
Pd        20.848826295616085      26.505670719329267      6.871980523220824
Pd        23.636501964275453      26.500291705179805      6.821415274385746
Pd        13.895155127566012      28.906093019101007      6.822202532445541
Pd        16.666406166987564      28.902091454030792      6.814687375965792
Pd        19.461668644616889      28.904612016594882      6.810687323061905
Pd        22.247778738716086      28.892259715563796      6.819765087546789
Pd        15.269681006001797      31.313658662944690      6.820610576978951
Pd        18.060262530978100      31.312597946530985      6.857006129414416
Pd        20.877948250671025      31.287196046674808      6.792156719501116
C        18.361816532858658      23.593063928949114      9.705258210276019
C        19.666972019331961      24.260902229370444      9.312550725547116
O        18.339528283744571      22.221937338898844      9.261755673852504
O        20.813965247004482      23.579373238323932      9.670787313259952
H        19.950874498347648      25.149228947475287      8.113690190041345
H        17.552300085127314      21.785302013035846      9.639795398038755
H        17.506875087880466      24.169718166126231      9.303640423056931
H        20.773109977522651      22.674427003339520      9.285002942642013
H        19.692764913099353      25.240306772089795      9.815129336679684
H        18.319534685922136      23.599206220218846      10.812817291600052

Pt(111)_OHcleavage_RS
61
Energy =
Pt   14.0561423    8.1170260    4.5831837 
Pt   16.8698794    8.1133664    4.5742636 
Pt   12.6541571   10.5484480    4.5736668 
Pt   15.4612902   10.5478739    4.5747600 
Pt   18.2745054   10.5498817    4.5808788 
Pt   11.2456886   12.9850942    4.5803738 
Pt   14.0602519   12.9970496    4.6052966 
Pt   16.8710235   12.9825488    4.5812633 
Pt   19.6799414   12.9897133    4.5828445 
Pt    9.8423780   15.4223170    4.5752685 
Pt   12.6682885   15.4132876    4.6142098 
Pt   15.4513750   15.4137995    4.6083795 
Pt   18.2751265   15.4240056    4.5739416 
Pt   21.0879318   15.4223170    4.5752685 
Pt   11.2468582   17.8494790    4.5760886 
Pt   14.0561423   17.8559613    4.5831837 
Pt   16.8698794   17.8523017    4.5742636 
Pt   19.6817922   17.8565755    4.5821385 
Pt   12.6541571   20.2873833    4.5736668 
Pt   15.4612902   20.2868092    4.5747600 
Pt   18.2745054   20.2888170    4.5808788 
Pt   12.6465942    7.3422118    6.8915230 
Pt   15.4739944    7.3460238    6.8811326 
Pt   18.2784805    7.3281001    6.8891406 
Pt   11.2453906    9.7569607    6.8891835 
Pt   14.0608358    9.7634149    6.8940879 
Pt   16.8753110    9.7588199    6.8919417 
Pt   19.6832770    9.7565213    6.8899757 
Pt    9.8391862   12.1859892    6.8880077 
Pt   12.6429866   12.1768352    6.8763738 
Pt   15.4814580   12.1761955    6.8842936 
Pt   18.2834085   12.1853107    6.8969833 
Pt   21.0847401   12.1859892    6.8880077 
Pt    8.4400638   14.6292761    6.8929193 
Pt   11.2274234   14.6254312    6.8820387 
Pt   14.0653793   14.6352302    6.9848666 
Pt   16.8991639   14.6238605    6.8775734 
Pt   19.6856176   14.6292761    6.8929193 
Pt   22.4729772   14.6254312    6.8820387 
Pt    9.8437035   17.0665763    6.8900889 
Pt   12.6465942   17.0811471    6.8915230 
Pt   15.4739944   17.0849591    6.8811326 
Pt   18.2784805   17.0670354    6.8891406 
Pt   21.0892573   17.0665763    6.8900889 
Pt   11.2453906   19.4958960    6.8891835 
Pt   14.0608358   19.5023502    6.8940879 
Pt   16.8753110   19.4977552    6.8919417 
Pt   19.6832770   19.4954566    6.8899757 
Pt   12.6429866   21.9157705    6.8763738 
Pt   15.4814580   21.9151308    6.8842936 
Pt   18.2834085   21.9242460    6.8969833 
C    16.0143173   15.3238676   10.3505085 
C    14.5000900   15.4022988   10.2551011 
O    16.3534764   13.9404770   10.5480751 
O    14.0060852   14.4183428    9.3080959 
H    16.3727180   15.9376404   11.1955679 
H    14.1601828   16.3903308    9.9159891 
H    14.0343946   15.1679986   11.2277830 
H    16.4728856   15.7052827    9.4191301 
H    17.0849728   13.7074137    9.9453496 
H    14.5751327   13.6248977    9.4643488 

Pt(111)_OHcleavage_TS
61
Energy =
Pt   14.0451853    8.0914787    4.5721466 
Pt   16.8439455    8.1045690    4.5765556 
Pt   12.6274046   10.5355529    4.5692781 
Pt   15.4385545   10.5419002    4.5666589 
Pt   18.2500682   10.5532438    4.5612376 
Pt   11.2205131   12.9833741    4.5749630 
Pt   14.0302413   12.9747389    4.5701040 
Pt   16.8434394   12.9974266    4.6092774 
Pt   19.6574781   12.9940033    4.5898275 
Pt    9.7983248   15.4099934    4.5921592 
Pt   12.6218680   15.4103259    4.5676678 
Pt   15.4673196   15.3951000    4.6360083 
Pt   18.2562116   15.4085219    4.6076112 
Pt   21.0438786   15.4099934    4.5921592 
Pt   11.2196454   17.8438795    4.5682550 
Pt   14.0451853   17.8304140    4.5721466 
Pt   16.8439455   17.8435043    4.5765556 
Pt   19.6575826   17.8556567    4.5624214 
Pt   12.6274046   20.2744882    4.5692781 
Pt   15.4385545   20.2808355    4.5666589 
Pt   18.2500682   20.2921791    4.5612376 
Pt   12.5854430    7.2910627    6.8765776 
Pt   15.3847842    7.3216027    6.9046616 
Pt   18.2404143    7.3223872    6.8563440 
Pt   11.1991112    9.7222432    6.8817496 
Pt   13.9976010    9.7302257    6.8777672 
Pt   16.8164602    9.7367811    6.8756362 
Pt   19.6402522    9.7248952    6.8791863 
Pt    9.7942691   12.1516729    6.8834896 
Pt   12.5929288   12.1521301    6.8787273 
Pt   15.4015688   12.1468649    6.8702256 
Pt   18.2367754   12.1256922    6.8602968 
Pt   21.0398229   12.1516729    6.8834896 
Pt    8.3956928   14.5823204    6.9917674 
Pt   11.1837756   14.5975967    6.8904117 
Pt   13.9710141   14.5836372    6.8739598 
Pt   16.7946637   14.6165638    7.0085005 
Pt   19.6412467   14.5823204    6.9917674 
Pt   22.4293294   14.5975967    6.8904117 
Pt    9.7913014   17.0284992    6.8781475 
Pt   12.5854430   17.0299980    6.8765776 
Pt   15.3847842   17.0605380    6.9046616 
Pt   18.2404143   17.0613225    6.8563440 
Pt   21.0368552   17.0284992    6.8781475 
Pt   11.1991112   19.4611785    6.8817496 
Pt   13.9976010   19.4691610    6.8777672 
Pt   16.8164602   19.4757164    6.8756362 
Pt   19.6402522   19.4638305    6.8791863 
Pt   12.5929288   21.8910654    6.8787273 
Pt   15.4015688   21.8858002    6.8702256 
Pt   18.2367754   21.8646275    6.8602968 
C    17.1855335   15.6541093    9.8704055 
C    15.7485633   16.1244317   10.0193918 
O    17.2977675   14.4981991    9.0497391 
O    14.8609034   15.1018078   10.3953628 
H    17.5770328   15.3444289   10.8587349 
H    15.4326677   16.5820250    9.0163766 
H    15.6708168   16.9324125   10.7629275 
H    17.8087835   16.4922187    9.4879729 
H    18.7846758   14.4596930    8.3845813 
H    15.0932508   14.3079919    9.8693446 

Pt(111)_CHcleavage_TS
61
Energy =
Pt   14.0341442    8.1115714    4.5640718 
Pt   16.8486663    8.1196921    4.5672069 
Pt   12.6290012   10.5542162    4.5660375 
Pt   15.4417600   10.5480687    4.5571820 
Pt   18.2503665   10.5580725    4.5665962 
Pt   11.2209519   13.0006968    4.5737877 
Pt   14.0365534   12.9952939    4.5857457 
Pt   16.8529328   13.0030980    4.6112952 
Pt   19.6563556   12.9982036    4.5798418 
Pt    9.8111561   15.4291039    4.5700310 
Pt   12.6550272   15.4150174    4.5989967 
Pt   15.4678397   15.4016774    4.6450751 
Pt   18.2402206   15.4197558    4.6082327 
Pt   21.0567100   15.4291039    4.5700310 
Pt   11.2245073   17.8546202    4.5686002 
Pt   14.0341442   17.8505067    4.5640718 
Pt   16.8486663   17.8586274    4.5672069 
Pt   19.6590489   17.8600628    4.5664332 
Pt   12.6290012   20.2931515    4.5660375 
Pt   15.4417600   20.2870040    4.5571820 
Pt   18.2503665   20.2970078    4.5665962 
Pt   12.5864382    7.3415387    6.8852809 
Pt   15.4000063    7.3603909    6.8609934 
Pt   18.2427216    7.3538407    6.8702936 
Pt   11.1969616    9.7507502    6.8820156 
Pt   13.9984961    9.7526099    6.8794173 
Pt   16.8257657    9.7521837    6.8833992 
Pt   19.6425105    9.7504904    6.8827273 
Pt    9.7932564   12.1756820    6.8827932 
Pt   12.5867232   12.1702991    6.8727243 
Pt   15.4095870   12.1437506    6.8497284 
Pt   18.2509252   12.1478730    6.8846573 
Pt   21.0388103   12.1756820    6.8827932 
Pt    8.4172900   14.6184432    6.9045796 
Pt   11.1679187   14.6222914    6.8858714 
Pt   13.9477195   14.6338857    6.9332399 
Pt   16.7985842   14.6396806    7.0394900 
Pt   19.6628438   14.6184432    6.9045796 
Pt   22.4134725   14.6222914    6.8858714 
Pt    9.7928059   17.0614669    6.8838922 
Pt   12.5864382   17.0804740    6.8852809 
Pt   15.4000063   17.0993262    6.8609934 
Pt   18.2427216   17.0927760    6.8702936 
Pt   21.0383597   17.0614669    6.8838922 
Pt   11.1969616   19.4896855    6.8820156 
Pt   13.9984961   19.4915452    6.8794173 
Pt   16.8257657   19.4911190    6.8833992 
Pt   19.6425105   19.4894257    6.8827273 
Pt   12.5867232   21.9092344    6.8727243 
Pt   15.4095870   21.8826859    6.8497284 
Pt   18.2509252   21.8868083    6.8846573 
C    16.7710335   14.4429587    9.4352306 
C    15.4733568   15.1180957    9.8348148 
O    16.6751258   13.0902671    9.7459545 
O    14.2947276   14.4916408    9.3013309 
H    17.5927126   14.9513901    9.9834316 
H    15.4563749   16.1724280    9.5293265 
H    15.4087835   15.0577408   10.9388511 
H    17.7617284   14.6505283    8.3600451 
H    17.3192344   12.5669617    9.2060806 
H    14.4141839   13.5207685    9.3995112 

Cu(111)_OHcleavage_RS
61
cluster
Cu       11.54155347299575   17.02585630279876    4.17835694206848
Cu       14.10767699438509   17.02594475503632    4.18282649854739
Cu       16.67256945572940   17.02550090323663    4.18197529026455
Cu       10.25885060431531   19.24418202079053    4.17559016397299
Cu       12.83964719335134   19.25448999432346    4.21751831216545
Cu       15.37745104939386   19.25333468582819    4.21602866574538
Cu       17.95681101351048   19.24391547334045    4.17473893440668
Cu        8.97604568171449   21.46686228313580    4.18282649854739
Cu       11.54186125596334   21.46819515367762    4.17856975478089
Cu       14.10870324885479   21.45273326002390    4.21092069241258
Cu       16.67236396268058   21.47006111911954    4.17814415063940
Cu       19.23684604331449   21.46686228313580    4.18282649854739
Cu       10.25997961043988   23.68980882634819    4.18367772811370
Cu       12.82630838887965   23.69176376830757    4.17580295540192
Cu       15.38884041466559   23.69194173911469    4.17580295540192
Cu       17.95445087551531   23.68963138870705    4.18538048521379
Cu       11.54155347299575   25.91195611819877    4.17835694206848
Cu       14.10767699438509   25.91204457043632    4.18282649854739
Cu       16.67256945572940   25.91160071863663    4.18197529026455
Cu       12.83964719335134   28.14058980972346    4.21751831216545
Cu       15.37745104939386   28.13943450122819    4.21602866574538
Cu       11.53888564438008   15.54614297042444    6.26838665331062
Cu       14.10675349157010   15.54143329309176    6.26987659769830
Cu       16.67359509455118   15.54614297042444    6.27306900121861
Cu       10.25679872128459   17.76775637651200    6.26498175632885
Cu       12.81440574759136   17.74740764335361    6.25710634511518
Cu       15.39571530481992   17.74838484775034    6.25902191492768
Cu       17.95773451632539   17.76864512867111    6.26221495695003
Cu        8.97778993568952   19.98812628844968    6.26966412552032
Cu       11.51877445514978   19.98901490731732    6.24944470436691
Cu       14.09905783999490   19.98839296919124    6.39842848015684
Cu       16.69863180656149   19.99523515052979    6.24156993165513
Cu       19.23859029728952   19.98812628844968    6.26966412552032
Cu        7.69683140307060   22.21205043593324    6.27008972966181
Cu       10.25361783212930   22.21125092687454    6.26370428411915
Cu       12.81163539305853   22.22769002492499    6.24561356474175
Cu       15.40228197079215   22.23106656513283    6.25114714221606
Cu       17.95763176467060   22.21205043593324    6.27008972966181
Cu       20.51441819372930   22.21125092687454    6.26370428411915
Cu        8.97645606242497   24.43339795214216    6.26519424979031
Cu       11.53888564438008   24.43224278582444    6.26838665331062
Cu       14.10675349157010   24.42753310849177    6.26987659769830
Cu       16.67359509455118   24.43224278582444    6.27306900121861
Cu       19.23725642402497   24.43339795214216    6.26519424979031
Cu       10.25679872128459   26.65385619191200    6.26498175632885
Cu       12.81440574759136   26.63350745875361    6.25710634511518
Cu       15.39571530481992   26.63448466315034    6.25902191492768
Cu       17.95773451632539   26.65474494407111    6.26221495695003
Cu       11.51877445514978   28.87511472271732    6.24944470436691
Cu       14.09905783999490   28.87449278459124    6.39842848015684
Cu       16.69863180656149   28.88133496592978    6.24156993165513
C        13.04435019134764   21.70723117650919    9.69309869286819
C        13.35114826581068   20.21978702615648    9.62541754604787
O        14.28939576878896   22.41669716361822    9.78483040046692
O        14.36347874739975   19.96644428487505    8.62382048503947
H        12.41854406964087   21.92733979784787   10.57550858851751
H        12.45999773388413   19.64059101353039    9.34405074817440
H        13.72823256623068   19.85208018913692   10.59508927356607
H        12.48759930737845   22.01646738788241    8.78770257668649
H        14.32992593021731   23.07320236904367    9.06119462313166
H        15.03648458155229   20.67102316589638    8.77578419217157

Cu(111)_OHcleavage_TS
61
cluster
Cu       11.54212790188541   17.01879170908546    4.17522154884734
Cu       14.10806638079113   17.01823373864488    4.18181073083173
Cu       16.67229295550146   17.01878965753183    4.18168210832321
Cu       10.25554614996040   19.24115876155412    4.16860030017285
Cu       12.83791354171721   19.25709426410091    4.20428466345701
Cu       15.37473012299031   19.25782437954064    4.20154393224025
Cu       17.95455130951752   19.23968421194519    4.16533566345226
Cu        8.97112712595628   21.46132995782274    4.17347379533521
Cu       11.55634400430491   21.47562592525548    4.21069665221617
Cu       14.09865963986642   21.46443090424651    4.24412959618626
Cu       16.66134999026029   21.46972425665838    4.17907889583432
Cu       19.23192748755628   21.46132995782274    4.17347379533521
Cu       10.26069173811010   23.68359607657560    4.17909518399434
Cu       12.83295513945393   23.67428483501629    4.21602494328662
Cu       15.39072027176294   23.68781557616868    4.15586977713773
Cu       17.94959643136102   23.68415310168440    4.18616307856531
Cu       11.54212790188541   25.90489152448546    4.17522154884734
Cu       14.10806638079113   25.90433355404488    4.18181073083173
Cu       16.67229295550146   25.90488947293183    4.18168210832321
Cu       12.83791354171721   28.14319407950090    4.20428466345701
Cu       15.37473012299031   28.14392419494064    4.20154393224025
Cu       11.51754845400407   15.55540044859523    6.24747915096813
Cu       14.16970757996661   15.56872580388605    6.26564251954797
Cu       16.69005160522299   15.54785900231613    6.29324897873894
Cu       10.24935534651159   17.75739131705718    6.26226005281573
Cu       12.81813283584961   17.73804648638885    6.23651622247603
Cu       15.41441508969483   17.76718920887643    6.24877323253024
Cu       17.95794473358846   17.76641680568595    6.25765255932810
Cu        8.96773793007727   19.97534426113273    6.26435842987976
Cu       11.50095763137114   19.94796960284547    6.23836584842027
Cu       14.11297865567529   19.96227866215041    6.35978215302125
Cu       16.69840370235961   19.99703050860280    6.23117664404920
Cu       19.22853829167727   19.97534426113273    6.26435842987976
Cu        7.70165608338156   22.20082363913280    6.27464711604919
Cu       10.21300362939208   22.19936775284621    6.25025930586831
Cu       12.73661699556962   22.16022074572526    6.36497565048608
Cu       15.43996683894428   22.25968427834495    6.27370617518917
Cu       17.96245644498156   22.20082363913280    6.27464711604919
Cu       20.47380399099208   22.19936775284621    6.25025930586831
Cu        8.96811319621345   24.42866570498964    6.26178446095021
Cu       11.51754845400407   24.44150026399523    6.24747915096813
Cu       14.16970757996661   24.45482561928605    6.26564251954797
Cu       16.69005160522299   24.43395881771613    6.29324897873894
Cu       19.22891355781345   24.42866570498964    6.26178446095021
Cu       10.24935534651159   26.64349113245718    6.26226005281573
Cu       12.81813283584961   26.62414630178885    6.23651622247603
Cu       15.41441508969483   26.65328902427643    6.24877323253024
Cu       17.95794473358846   26.65251662108594    6.25765255932810
Cu       11.50095763137114   28.83406941824547    6.23836584842027
Cu       14.11297865567529   28.84837847755040    6.35978215302125
Cu       16.69840370235961   28.88313032400280    6.23117664404920
C        13.33614335199197   22.13905832398263    9.45541773704138
C        13.24140199868860   20.62249031604548    9.40738690431753
O        13.25738090390132   22.77801250307946    8.20071698320721
O        14.25700669330489   20.00677963157951    8.57704531733642
H        14.28632196586807   22.42900115589951    9.95115597929144
H        12.28508105357154   20.30372706942720    8.96243749076374
H        13.31331551871533   20.21007551041838   10.42984359418785
H        12.51738874298637   22.49824722327148   10.11323751301762
H        14.57011925769237   23.19789436891493    7.44437779835800
H        15.13534910633434   20.36833333247512    8.81444867636947

Cu(111)_CHcleavage_TS.xyz
61
cluster
Cu       11.54319015485483   17.02336008882610    4.17984366557278
Cu       14.10676212178592   17.03161334954875    4.17091285286731
Cu       16.67298096026976   17.02701631302345    4.17580864208314
Cu       10.25871870672051   19.24366809577818    4.16661660965823
Cu       12.83773195961261   19.25528633267273    4.20059699922039
Cu       15.37549879744260   19.25668300471970    4.20702632634391
Cu       17.95557411102113   19.24452317194524    4.17284339029368
Cu        8.97913340148632   21.46495073754695    4.17170042272230
Cu       11.56261465483477   21.48546733346550    4.21101447505645
Cu       14.09367745591873   21.47166248243173    4.24440035303372
Cu       16.67491784915824   21.46633519188917    4.17117422714852
Cu       19.23993376308632   21.46495073754695    4.17170042272230
Cu       10.27084147230136   23.69099520592054    4.19117333526626
Cu       12.82635645917839   23.68055706027396    4.17387616012220
Cu       15.38159708415002   23.69083713175733    4.18138036045657
Cu       17.95657991995573   23.68838060451621    4.17909849988135
Cu       11.54319015485483   25.90945990422609    4.17984366557278
Cu       14.10676212178592   25.91771316494875    4.17091285286731
Cu       16.67298096026976   25.91311612842345    4.17580864208314
Cu       12.83773195961261   28.14138614807273    4.20059699922039
Cu       15.37549879744260   28.14278282011970    4.20702632634391
Cu       11.54503080574844   15.55913751958326    6.28557232737900
Cu       14.10471389684400   15.57826559042466    6.24721870578287
Cu       16.67684665028451   15.55358849588724    6.26275437769042
Cu       10.25630617490106   17.76607263116132    6.26301098353246
Cu       12.81598068937575   17.76717651990842    6.25166894733858
Cu       15.39590813294862   17.75830597145956    6.26138215187519
Cu       17.95675205394089   17.76776815423222    6.25948080484802
Cu        8.97341992192746   19.98282544689269    6.26244360930182
Cu       11.51210013836821   19.98297543907929    6.22652114919352
Cu       14.10183455677040   19.98590798316788    6.36247111321077
Cu       16.69259122422978   19.98735644577318    6.24787464205012
Cu       19.23422028352746   19.98282544689269    6.26244360930182
Cu        7.70398077831498   22.20975126418661    6.26760553928551
Cu       10.22557633618722   22.20402291122019    6.24978194614659
Cu       12.81805602507150   22.21616868918667    6.41169319596921
Cu       15.44784792466567   22.22159868252701    6.23985868386821
Cu       17.96478113991498   22.20975126418661    6.26760553928551
Cu       20.48637669778721   22.20402291122019    6.24978194614659
Cu        8.97835180476475   24.43391872640972    6.26073203521780
Cu       11.54503080574844   24.44523733498326    6.28557232737900
Cu       14.10471389684400   24.46436540582467    6.24721870578287
Cu       16.67684665028451   24.43968831128724    6.26275437769042
Cu       19.23915216636475   24.43391872640972    6.26073203521780
Cu       10.25630617490106   26.65217244656132    6.26301098353246
Cu       12.81598068937575   26.65327633530842    6.25166894733858
Cu       15.39590813294862   26.64440578685956    6.26138215187519
Cu       17.95675205394089   26.65386796963222    6.25948080484802
Cu       11.51210013836821   28.86907525447928    6.22652114919352
Cu       14.10183455677040   28.87200779856788    6.36247111321077
Cu       16.69259122422978   28.87345626117318    6.24787464205012
C        13.08953458699888   22.50414223636765    8.75309285024346
C        12.97323761649086   21.05609066836354    9.16833457206796
O        14.36895059202220   22.93191166532004    9.11687985147371
O        14.00097957117222   20.20495454598037    8.62016246638895
H        12.27165316757475   23.10062375635901    9.18771831825572
H        12.00487657261712   20.63323125109120    8.87109342338788
H        13.05873170452875   21.01360339253291   10.27319671166106
H        12.83217671380896   23.53177461870156    7.36233264970219
H        14.53732135699612   23.83986030680965    8.78246699441869
H        14.86152450161910   20.62549790054337    8.82997942524796

Ag(111)_OHcleavage_RS.xyz
61
cluster
Ag       14.64089413493290   16.88571389735276    4.77217566068661
Ag       17.57064079281097   16.88931822617918    4.76467209958560
Ag       20.49585127241528   16.89001163447309    4.76261837813300
Ag       13.17553131087745   19.42231825794316    4.77052407223394
Ag       16.10278739683181   19.42199920459948    4.76590635912410
Ag       19.03491776747263   19.42012701878949    4.76526373293328
Ag       21.96288664575508   19.42394445736193    4.76597848428495
Ag       11.71373147370287   21.95834543229268    4.76631586724825
Ag       14.63975008443674   21.95669294782833    4.76010288539486
Ag       17.57868302661270   21.96232582339183    4.78422552933690
Ag       20.48931289010274   21.96357149144654    4.79066673240914
Ag       23.42563123110287   21.95834543229268    4.76631586724825
Ag       13.17794251710128   24.49432240391165    4.77019153415355
Ag       16.10477270209748   24.49830125220287    4.76331877248309
Ag       19.03149181989405   24.48364720102947    4.78991527868329
Ag       21.96150299376922   24.49441845926758    4.76892047669206
Ag       14.64089413493290   27.02851422845276    4.77217566068661
Ag       17.57064079281097   27.03211855727919    4.76467209958560
Ag       20.49585127241528   27.03281196557310    4.76261837813300
Ag       16.10278739683181   29.56479953569948    4.76590635912410
Ag       19.03491776747263   29.56292734988949    4.76526373293328
Ag       14.64140153132757   15.18654279090157    7.17038157629448
Ag       17.55871401396635   15.20118966011261    7.15280106572157
Ag       20.50566315900746   15.20516698832413    7.14058605307170
Ag       13.17828536719855   17.72413251893085    7.15850382278955
Ag       16.10182815440005   17.72247217637469    7.16073885543342
Ag       19.03331061898681   17.71919321676297    7.15977367651865
Ag       21.96565106035622   17.72499172086439    7.15791633715792
Ag       11.71550483581861   20.26179817350306    7.15909978498070
Ag       14.64038559507775   20.26136963524385    7.15624516658198
Ag       17.56532342538612   20.24119991380952    7.14068665569526
Ag       20.50232807829682   20.24129946404614    7.14688646762622
Ag       23.42740459321861   20.26179817350306    7.15909978498070
Ag       10.26579316558014   22.79757563718377    7.14742705846974
Ag       13.18099340133232   22.79611015483763    7.16111272038857
Ag       16.08943124311255   22.80087222828179    7.12999593014464
Ag       19.03287223499882   22.78650376554739    7.21590745166669
Ag       21.97769292298014   22.79757563718377    7.14742705846974
Ag       24.89289315873232   22.79611015483763    7.16111272038857
Ag       11.71816921503637   25.33227299829270    7.16073105123979
Ag       14.64140153132757   25.32934312200157    7.17038157629448
Ag       17.55871401396635   25.34398999121261    7.15280106572157
Ag       20.50566315900746   25.34796731942414    7.14058605307170
Ag       23.43006897243637   25.33227299829270    7.16073105123979
Ag       13.17828536719855   27.86693285003085    7.15850382278955
Ag       16.10182815440005   27.86527250747469    7.16073885543342
Ag       19.03331061898681   27.86199354786297    7.15977367651865
Ag       21.96565106035622   27.86779205196439    7.15791633715792
Ag       14.64038559507775   30.40416996634385    7.15624516658198
Ag       17.56532342538612   30.38400024490953    7.14068665569526
Ag       20.50232807829682   30.38409979514613    7.14688646762622
C        17.00176690013112   22.61863465165465   10.71003715988998
C        18.47680890982037   22.26378573958110   10.75747298848817
O        16.89574521949009   24.04338807992259   10.86732582260418
O        19.21824682500053   23.04350007052786    9.80118002506700
H        16.45258371404496   22.09638608813463   11.51473064183104
H        18.62999990266174   21.20478281598701   10.50302013619450
H        18.88212710894482   22.44631801624284   11.76864661310691
H        16.57550698419017   22.30401231087367    9.73739030694422
H        16.23138787887542   24.38094643101178   10.23812617927510
H        18.88724560273312   23.96148981854506    9.91623169499538

Ag(111)_OHcleavage_TS
61
cluster
Ag       14.64171385437064   16.87501863543774    4.77885127558108
Ag       17.56965214867699   16.86148012924487    4.80452795306630
Ag       20.49854311565141   16.89714110753331    4.75260205824581
Ag       13.17324842734155   19.42306063671307    4.76015964286827
Ag       16.10586797633913   19.42000028075393    4.75454291005640
Ag       19.03146868038935   19.42495616880194    4.75528258738329
Ag       21.96378129822193   19.42416416446898    4.76066879275546
Ag       11.71551009193916   21.96009902675240    4.76179689826315
Ag       14.64422325011489   21.95749280786698    4.75909855860383
Ag       17.56854727695837   21.96865616234081    4.79866747283410
Ag       20.48715643141249   21.96682450932875    4.78077965079916
Ag       23.42740984933916   21.96009902675240    4.76179689826315
Ag       13.18413344579555   24.49599513812895    4.76714207175411
Ag       16.11830513285677   24.49875982768020    4.76843971426143
Ag       19.01739303636883   24.49048692175281    4.81463497080625
Ag       21.95950742397780   24.49230267959590    4.75256130303937
Ag       14.64171385437064   27.01781896653775    4.77885127558108
Ag       17.56965214867699   27.00428046034487    4.80452795306630
Ag       20.49854311565141   27.03994143863331    4.75260205824581
Ag       16.10586797633913   29.56280061185393    4.75454291005640
Ag       19.03146868038935   29.56775649990195    4.75528258738329
Ag       14.62817605421207   15.17450021852227    7.19430976270884
Ag       17.59494601175738   15.19447860240615    7.27998517955641
Ag       20.53105645433408   15.22730807895488    7.09824059363645
Ag       13.17958495788759   17.71873013744166    7.14696960749158
Ag       16.09894635907461   17.74970638427607    7.14685775849221
Ag       19.04270375783486   17.73334415000201    7.14200056275384
Ag       21.97536757619369   17.73057427840254    7.15569809971296
Ag       11.71584557148197   20.25459259369480    7.15039939952678
Ag       14.62986888891590   20.25079592560641    7.14066925894949
Ag       17.56230476586855   20.24805842297272    7.13610623287124
Ag       20.51134120760604   20.23367291217451    7.13799593204620
Ag       23.42774532888197   20.25459259369480    7.15039939952678
Ag       10.27142383655945   22.79917012251222    7.13573296503352
Ag       13.15435400885607   22.78321693458772    7.15610279557712
Ag       16.05181028656719   22.78297538900310    7.16680491577109
Ag       19.06558881686399   22.74625575034520    7.19595327340280
Ag       21.98332359395945   22.79917012251222    7.13573296503352
Ag       24.86625376625607   22.78321693458772    7.15610279557712
Ag       11.72287741760431   25.33614495679909    7.14265368330931
Ag       14.62817605421207   25.31730054962227    7.19430976270884
Ag       17.59494601175738   25.33727893350615    7.27998517955641
Ag       20.53105645433408   25.37010841005488    7.09824059363645
Ag       23.43477717500431   25.33614495679909    7.14265368330931
Ag       13.17958495788759   27.86153046854166    7.14696960749158
Ag       16.09894635907461   27.89250671537608    7.14685775849221
Ag       19.04270375783486   27.87614448110201    7.14200056275384
Ag       21.97536757619369   27.87337460950254    7.15569809971296
Ag       14.62986888891590   30.39359625670641    7.14066925894949
Ag       17.56230476586855   30.39085875407272    7.13610623287124
Ag       20.51134120760604   30.37647324327451    7.13799593204620
C        17.08549196766748   23.57182874521025   10.18461444872024
C        18.45838776794846   23.03590512194482   10.62241375424803
O        17.19187629705851   24.83162003012876    9.60938748749361
O        19.43408624415049   23.37624935278334    9.61733569781532
H        16.39906608092496   23.58000825417194   11.05729670730346
H        18.45957559259438   21.94223103921130   10.73645137370796
H        18.76500896420052   23.50064670748883   11.57632056787555
H        16.64991251247710   22.81599656322171    9.46199431066853
H        16.01709348199986   24.57059456127372    8.17226256933882
H        19.15181853590604   24.30107637564289    9.38775084114389

Ag(111)_CHcleavage_TS
61
cluster
Ag       14.64834632911173   16.89253314537828    4.76054901481759
Ag       17.57124901573456   16.89474362957575    4.75575180476597
Ag       20.49950049514745   16.89502721076998    4.76379749553753
Ag       13.19472231938374   19.43716820151231    4.77946696331865
Ag       16.10580804686954   19.42944668189234    4.75324624258140
Ag       19.02945169306607   19.43606250919409    4.77324113953060
Ag       21.97208002310719   19.42472028874164    4.76276042387255
Ag       11.71827649994479   21.96139808078292    4.76032763782891
Ag       14.65772409514529   21.96930558274342    4.78399919385360
Ag       17.57471981166382   21.97174502584152    4.78823286443778
Ag       20.49518185980660   21.96656660304401    4.78329415943248
Ag       23.43017625734479   21.96139808078292    4.76032763782891
Ag       13.17830603142088   24.50311148144690    4.76025377677012
Ag       16.10983050606033   24.46796696961518    4.80410498688916
Ag       19.04023654893714   24.49249151315227    4.78077985209487
Ag       21.96929689497113   24.50095266758874    4.77054022838970
Ag       14.64834632911173   27.03533347647828    4.76054901481759
Ag       17.57124901573456   27.03754396067575    4.75575180476597
Ag       20.49950049514745   27.03782754186998    4.76379749553753
Ag       16.10580804686954   29.57224701299234    4.75324624258140
Ag       19.02945169306607   29.57886284029409    4.77324113953060
Ag       14.63617382958921   15.20892306041259    7.14185224076265
Ag       17.58412333503614   15.22590025175481    7.12918836841920
Ag       20.51970945092440   15.22020763368520    7.15297135507390
Ag       13.18994347370220   17.74056200192044    7.16480824942537
Ag       16.10773561360022   17.72081869428470    7.14805132299932
Ag       19.04618833841459   17.73486469691371    7.15700867952569
Ag       21.97812197171940   17.74104149207431    7.15867847545826
Ag       11.73490782304498   20.27475131551765    7.15345380530520
Ag       14.65789866338880   20.25743950415131    7.18669489804516
Ag       17.57212847516213   20.22827016648792    7.15947186489581
Ag       20.51750994930877   20.25505049025923    7.13809614996986
Ag       23.44680758044498   20.27475131551765    7.15345380530520
Ag       10.27340754945441   22.81180259823347    7.14769357321927
Ag       13.16598380347239   22.82609216255209    7.14166150868723
Ag       16.12155772209477   22.84139832559876    7.27367907673452
Ag       19.07947417278425   22.81672129568167    7.18256809204337
Ag       21.98530730685441   22.81180259823347    7.14769357321927
Ag       24.87788356087239   22.82609216255209    7.14166150868723
Ag       11.72443822938615   25.35399656096438    7.16908848371339
Ag       14.63617382958921   25.35172339151259    7.14185224076265
Ag       17.58412333503614   25.36870058285481    7.12918836841920
Ag       20.51970945092440   25.36300796478520    7.15297135507390
Ag       23.43633798678615   25.35399656096438    7.16908848371339
Ag       13.18994347370220   27.88336233302044    7.16480824942537
Ag       16.10773561360022   27.86361902538470    7.14805132299932
Ag       19.04618833841459   27.87766502801371    7.15700867952569
Ag       21.97812197171940   27.88384182317431    7.15867847545826
Ag       14.65789866338880   30.40023983525132    7.18669489804516
Ag       17.57212847516213   30.37107049758793    7.15947186489581
Ag       20.51750994930877   30.39785082135923    7.13809614996986
C        16.26563491936258   22.47939466289061    9.83191050517785
C        17.61526087276606   22.06253471193206   10.33302003670738
O        16.05047924961431   23.81359127973103   10.14828770227236
O        18.70498661560620   22.82197974192715    9.78177359300134
H        15.44035088926336   21.80797632809772   10.10165786868931
H        17.80756086405479   21.00903307652801   10.09005266146871
H        17.62980950977189   22.17638354098342   11.43679912913465
H        16.26802511812915   21.30998188922142    8.21100060919780
H        15.16644609408350   24.09649370639468    9.83494886762547
H        18.51133547981778   23.76923351220237    9.93101344319643

Au(111)_OHcleavage_RS.xyz
61
Free Energy Perturbation
Au       11.75053439968353   16.92554603168404    4.78123179215367  
Au       13.21515838687293   14.38313805632132    4.77671270413230  
Au       13.21888923433119   19.46985758078364    4.78165602039084  
Au       14.68851037099952   11.83756722769838    4.77996512906896  
Au       14.69601712370947   16.92930188545164    4.79640431254649  
Au       14.68851037099952   22.01299242429543    4.77996512906896  
Au       16.16003303029636   14.38301249980078    4.77919425481319  
Au       16.15852484216906   19.46384321881085    4.79399563270182  
Au       16.16003303029636   24.55843769639782    4.77919425481319  
Au       17.62688643209593   11.84067357991645    4.78129569091211  
Au       17.62437142163230   16.92858050125963    4.79748306693707  
Au       17.62688643209593   22.01609877651349    4.78129569091211  
Au       19.09988166213363   14.38480065003893    4.78103019204190  
Au       19.09514758613448   19.47177006939775    4.77978879822608  
Au       19.09988166213363   24.56022584663598    4.78103019204190  
Au       20.56340464473749   11.83990284641543    4.78417370706802  
Au       20.56423627094381   16.92459722002534    4.78048797174853  
Au       20.56340464473749   22.01532804301248    4.78417370706802  
Au       22.02981838718247   14.38388883883446    4.78486941227301  
Au       22.03052400180524   19.46845483464243    4.78215525664695  
Au       23.50010335243194   16.92554603168404    4.78123179215367  
Au       10.28421666357357   17.74787480165515    7.21293850561102  
Au       11.74770763570172   15.20513304384973    7.21008289498326  
Au       11.74868841798390   20.29175451944951    7.20785257084409  
Au       13.21541438489924   12.65485160680909    7.20166459363056  
Au       13.21489625280059   17.74329721442270    7.20022780823367  
Au       13.21541438489924   22.83027680340614    7.20166459363056  
Au       14.68404053118934   10.11710983452338    7.20290394856794  
Au       14.68458208748014   15.18913394067290    7.18999135532676  
Au       14.68404053118934   20.29253503112044    7.20290394856794  
Au       14.68458208748014   25.36455913726995    7.18999135532676  
Au       16.15663408682993   12.65406560220055    7.20225183412557  
Au       16.16125978640995   17.75157795587559    7.24322393840741  
Au       16.15663408682993   22.82949079879760    7.20225183412557  
Au       17.63142783062394   10.12413631180821    7.20370181560157  
Au       17.63188278259017   15.19363990330990    7.20245840598594  
Au       17.63142783062394   20.29956150840526    7.20370181560157  
Au       17.63188278259017   25.36906509990695    7.20245840598594  
Au       19.10049579592865   12.66014022878155    7.21197509033357  
Au       19.10903990827268   17.75935199112718    7.20177839210004  
Au       19.10049579592865   22.83556542537860    7.21197509033357  
Au       20.56945155507517   10.12286664523032    7.21258696061299  
Au       20.56294571033264   15.21055487396213    7.22698723926893  
Au       20.56945155507517   20.29829184182736    7.21258696061299  
Au       20.56294571033264   25.38598007055918    7.22698723926893  
Au       22.03157931776335   12.66531642571199    7.21269293998126  
Au       22.03378561632198   17.74787480165515    7.21293850561102  
Au       22.03157931776335   22.84074162230904    7.21269293998126  
Au       23.49727658845013   15.20513304384973    7.21008289498326  
Au       23.49825737073231   20.29175451944951    7.20785257084409  
Au       24.96446520554899   17.74329721442270    7.20022780823367  
C        18.37623416330005   17.16695205988909   10.87531286919127  
C        16.92041053393673   17.44463482810359   11.19914559651050  
O        18.49140138988935   15.76443921826158   10.59294495996584  
O        16.05520641126228   17.06192560621468   10.12064882222140  
H        19.17215750024970   15.63150566490922    9.90581816433808  
H        16.32397169904047   16.15009043307449    9.88022246895993  
H        18.68259169381884   17.76653490984162    9.99702869690432  
H        19.01585486907701   17.44643930267488   11.73342617323086  
H        16.76472539831129   18.51918974871577   11.37238617213977  
H        16.63347308359965   16.89772445050365   12.11769729137275  

Au(111)_OHcleavage_TS.xyz
61
Free Energy Perturbation
Au       11.74633212828055   16.94199395741067    4.77527184389116  
Au       13.20130701471329   14.39379047834602    4.76220716887092  
Au       13.20925710100922   19.48862527791452    4.77856365785164  
Au       14.66841396308374   11.86172487349245    4.76488595753653  
Au       14.68142079867529   16.95649868346327    4.79764399889560  
Au       14.66841396308374   22.03715007008950    4.76488595753653  
Au       16.13784255407009   14.42486901616850    4.79960258932053  
Au       16.15736507044324   19.50475710795181    4.78368200815504  
Au       16.13784255407009   24.60029421276555    4.79960258932053  
Au       17.63446201834688   11.89888772584994    4.79746981142032  
Au       17.62379139516130   16.94520007906615    4.83170435896039  
Au       17.63446201834688   22.07431292244699    4.79746981142032  
Au       19.07161678563487   14.42229883330032    4.80622665726158  
Au       19.09222057143580   19.50505164480769    4.76116405386319  
Au       19.07161678563487   24.59772402989737    4.80622665726158  
Au       20.54926353795345   11.87657214480729    4.78395683866840  
Au       20.55909596318076   16.92088735112939    4.80077597536780  
Au       20.54926353795345   22.05199734140434    4.78395683866840  
Au       22.02903977016492   14.39667306501492    4.76870373059240  
Au       22.02186458274254   19.48714679359943    4.77698594616387  
Au       23.49590108102895   16.94199395741067    4.77527184389116  
Au       10.27306174041136   17.77257453021612    7.20567301766199  
Au       11.71802192638404   15.24781277105983    7.22285933747371  
Au       11.73234028527836   20.31095948831121    7.22909286494745  
Au       13.17298585953085   12.68285243182442    7.22989072102280  
Au       13.17850521194659   17.80049551791006    7.21870888632660  
Au       13.17298585953085   22.85827762842147    7.22989072102280  
Au       14.62646833059254   10.16676959761969    7.20804343218671  
Au       14.53082358742243   15.23717036417484    7.20391763957969  
Au       14.62646833059254   20.34219479421674    7.20804343218671  
Au       14.53082358742243   25.41259556077189    7.20391763957969  
Au       16.06799745898178   12.64054286372297    7.18597287058156  
Au       16.12935129633415   17.90195596521472    7.19457125109713  
Au       16.06799745898178   22.81596806032002    7.18597287058156  
Au       17.64884326402308   10.23599512562695    7.18292288705074  
Au       17.35921188525974   15.23729411381974    7.20121540258348  
Au       17.64884326402308   20.41142032222400    7.18292288705074  
Au       17.35921188525974   25.41271931041679    7.20121540258348  
Au       19.11858631981886   12.73031197966008    7.29255378815650  
Au       19.12211523627057   17.88588372135684    7.15496867304863  
Au       19.11858631981886   22.90573717625713    7.29255378815650  
Au       20.58972323387945   10.18341753865166    7.20574772123558  
Au       20.60495190454663   15.20016401985248    7.23716384192460  
Au       20.58972323387945   20.35884273524871    7.20574772123558  
Au       20.60495190454663   25.37558921644953    7.23716384192460  
Au       22.06613395184608   12.66752438277344    7.23540445038799  
Au       22.02263069315978   17.77257453021612    7.20567301766199  
Au       22.06613395184608   22.84294957937049    7.23540445038799  
Au       23.46759087913245   15.24781277105983    7.22285933747371  
Au       23.48190923802677   20.31095948831121    7.22909286494745  
Au       24.92807416469500   17.80049551791006    7.21870888632660  
C        18.41320914534644   16.31163212975554    9.95342650602773  
C        17.21861677964571   16.93754671503990   10.67676722833762  
O        18.10194996389395   15.12100082496789    9.29972183912473  
O        16.08450264636777   17.17253425309043    9.82862073342901  
H        19.45401750466289   14.31391247834931    8.28522591996103  
H        15.76596125187680   16.29720067109710    9.52187930423239  
H        18.82417561395653   17.09078318350665    9.23653374030441  
H        19.21147329775167   16.13559891642655   10.70356624089673  
H        17.50472629853883   17.91910544404884   11.08556513275296  
H        16.91459577243196   16.28018977803943   11.51092709382196  

Au(111)_CHcleavage_TS
61
Free Energy Perturbation
Au       11.74509537180831   16.92560008520776    4.76634731388027  
Au       13.21034495705296   14.38898173837097    4.78421171554097  
Au       13.20202733044190   19.47394400348627    4.78167226853119  
Au       14.67322555824866   11.84465671773876    4.78257441498599  
Au       14.68289780297306   16.92826981703807    4.78354996765059  
Au       14.67322555824866   22.02008191433581    4.78257441498599  
Au       16.14057222899301   14.39987781454068    4.76925377883015  
Au       16.14515905635630   19.47275934779002    4.77878119818985  
Au       16.14057222899301   24.57530301113773    4.76925377883015  
Au       17.61455065932628   11.86860460205511    4.76704677579472  
Au       17.64889509990225   16.96661550726050    4.84685221210673  
Au       17.61455065932628   22.04402979865216    4.76704677579472  
Au       19.09610395048102   14.39672810682314    4.76979838941004  
Au       19.08332827510916   19.48751819624042    4.79990933312239  
Au       19.09610395048102   24.57215330342019    4.76979838941004  
Au       20.55313828119090   11.83149951697202    4.79579037245571  
Au       20.54528530313595   16.95032374947674    4.81997632791825  
Au       20.55313828119090   22.00692471356907    4.79579037245571  
Au       22.03257163548925   14.38170329783003    4.77046723799230  
Au       22.00784387763422   19.47129217568406    4.79326221068319  
Au       23.49466432455672   16.92560008520776    4.76634731388027  
Au       10.33579238177060   17.72957817031505    7.19742210391557  
Au       11.74043371570239   15.19737367528703    7.22786634958531  
Au       11.73378984064076   20.29657557607035    7.22567196573636  
Au       13.18937374292680   12.67427326730121    7.22575785083061  
Au       13.19772996075210   17.75199980533351    7.22294247721704  
Au       13.18937374292680   22.84969846389826    7.22575785083061  
Au       14.62917470419301   10.14777643448637    7.21423433741491  
Au       14.65635794533511   15.21154646799307    7.22392708574140  
Au       14.62917470419301   20.32320163108342    7.21423433741491  
Au       14.65635794533511   25.38697166459012    7.22392708574140  
Au       16.10692283781187   12.70196299893521    7.21989898371922  
Au       16.06406877332163   17.76942638360214    7.22129467978934  
Au       16.10692283781187   22.87738819553226    7.21989898371922  
Au       17.52414787720462   10.20784776134148    7.15423273767605  
Au       17.59714667097031   15.17975386066077    7.17631860676565  
Au       17.52414787720462   20.38327295793853    7.15423273767605  
Au       17.59714667097031   25.35517905725782    7.17631860676565  
Au       19.07979195392391   12.66752346121311    7.20474961607585  
Au       18.96504184986669   17.72369981000824    7.33897573665536  
Au       19.07979195392391   22.84294865781017    7.20474961607585  
Au       20.55441938411651   10.11661779171695    7.27239312444739  
Au       20.58220783962890   15.17312836280610    7.17961235198654  
Au       20.55441938411651   20.29204298831400    7.27239312444739  
Au       20.58220783962890   25.34855355940315    7.17961235198654  
Au       22.01899154423959   12.64428273341240    7.21953691984619  
Au       22.08536133451901   17.72957817031505    7.19742210391557  
Au       22.01899154423959   22.81970793000945    7.21953691984619  
Au       23.49000266845080   15.19737367528703    7.22786634958531  
Au       23.48335879338917   20.29657557607035    7.22567196573636  
Au       24.94729891350051   17.75199980533351    7.22294247721704  
C        19.28754219290928   17.88841591698137    9.88703440722644  
C        17.98777954204018   18.40942611243760   10.43210767390491  
O        19.42136232178932   16.54822453406546   10.14231984167801  
O        16.83385183375134   17.67056250640038   10.05798194954213  
H        20.27116316129678   16.20510330640467    9.78974107530419  
H        17.03566702621868   16.71825895018192   10.14570151441842  
H        19.79100414156998   18.81763679429191    8.36216556814372  
H        20.16222630661966   18.49294043201326   10.16506612077111  
H        17.83197290904060   19.44814514950706   10.10998906548521  
H        18.09153479901294   18.40801933258509   11.53940829440645
-------------------------------------------------------------------------
-------------------------------------------------------------------------
CLUSTERS IN LIQUID PHASE (xyz):

Ni(111)_OHcleavage_RS
61
cluster
Ni       12.42553082743445   14.34331366351795    4.04532468173113
Ni       14.91180508056314   14.34477757556233    4.04063730280907
Ni       17.39352176707756   14.34581268104026    4.04057516476903
Ni       11.18413334800355   16.49463543931924    4.04557321964777
Ni       13.66558599490336   16.49742027881073    4.04593070564401
Ni       16.15291334840700   16.49649891782849    4.04281177718250
Ni       18.63545519594980   16.49778587102314    4.04349953968053
Ni        9.93984386655017   18.64491407412556    4.04193677044336
Ni       12.42778707868010   18.64662350671478    4.04330245586719
Ni       14.92389883976580   18.65442855373631    4.08141208593346
Ni       17.38247343318964   18.65411648446204    4.07650247654801
Ni       19.87814399935016   18.64491407412556    4.04193677044336
Ni       11.18383183517926   20.79785464087950    4.04696054251305
Ni       13.66564373273531   20.79857628807635    4.04434316636436
Ni       16.15283339099388   20.78620516569983    4.06840392338864
Ni       18.63528887801248   20.79712432293708    4.03995377803292
Ni       12.42553082743445   22.95011374281795    4.04532468173113
Ni       14.91180508056314   22.95157765486233    4.04063730280907
Ni       17.39352176707756   22.95261276034026    4.04057516476903
Ni       13.66558599490336   25.10422035811073    4.04593070564401
Ni       16.15291334840700   25.10329899712849    4.04281177718250
Ni       12.42406940638656   12.91217210136358    6.05507409586410
Ni       14.89886970789040   12.92664863432681    6.04032157551468
Ni       17.41019056370595   12.93223112711268    6.02525817931611
Ni       11.18395110428269   15.06037542815027    6.05366113892590
Ni       13.66306331102245   15.05983574786042    6.05420385984104
Ni       16.15262126388159   15.05737130050073    6.05243473192894
Ni       18.64105538934746   15.06226547360781    6.05232997531507
Ni        9.94268105375950   17.21075354245097    6.05111170619943
Ni       12.42628395810272   17.21219697943196    6.05173755748397
Ni       14.90689868185826   17.19135864052112    6.04473073491934
Ni       17.40131638000084   17.19276449003170    6.04189400620469
Ni       19.88098118655950   17.21075354245097    6.05111170619943
Ni        8.71857245638090   19.36801809926854    6.03944381252872
Ni       11.18364266534806   19.36412477140825    6.05285430209917
Ni       13.64859018878783   19.36896625526663    6.04215555794949
Ni       16.16119840208093   19.35973246656047    6.20925417834984
Ni       18.65687258918090   19.36801809926854    6.03944381252872
Ni       21.12194279814806   19.36412477140825    6.05285430209917
Ni        9.94551371773349   21.52004907051169    6.05270933741931
Ni       12.42406940638656   21.51897218066359    6.05507409586410
Ni       14.89886970789040   21.53344871362680    6.04032157551468
Ni       17.41019056370595   21.53903120641268    6.02525817931611
Ni       19.88381385053349   21.52004907051169    6.05270933741931
Ni       11.18395110428269   23.66717550745027    6.05366113892590
Ni       13.66306331102245   23.66663582716042    6.05420385984104
Ni       16.15262126388159   23.66417137980073    6.05243473192894
Ni       18.64105538934746   23.66906555290781    6.05232997531507
Ni       12.42628395810272   25.81899705873196    6.05173755748397
Ni       14.90689868185826   25.79815871982112    6.04473073491934
Ni       17.40131638000084   25.79956456933170    6.04189400620469
C        14.10341397256612   19.36939887401437    9.33634952373000
C        15.51812720272970   18.86293789310195    9.35153941196316
O        14.14185482967055   20.80279064254820    9.42589693049351
O        16.30745069455396   19.54971664239433    8.33559325461990
H        13.53657223119445   18.94321982407032   10.18261299706343
H        15.55352612799579   17.78578770040115    9.12524410102903
H        16.00139591210917   19.04312106292784   10.32659841274062
H        13.59490366105435   19.06248085425696    8.39894163827840
H        13.58892389188897   21.18700139685333    8.70904740933413
H        16.12135252804082   20.51502022458490    8.45068806260384

Ni(111)_OHcleavage_TS
61
cluster
Ni       12.42476363315927   14.34090011576420    4.04076873711369
Ni       14.90729117075142   14.32883925050381    4.07312182286221
Ni       17.38853931536931   14.34176329520760    4.03707198148316
Ni       11.18191192076711   16.49039153040298    4.04227874773645
Ni       13.66493285379153   16.48947379064154    4.04375241541234
Ni       16.15028419646188   16.49118397027012    4.03882201554027
Ni       18.63354363009594   16.49243276004820    4.04081823562418
Ni        9.93909068343146   18.64183145870480    4.03744912515913
Ni       12.42829509024623   18.64456624236470    4.04068201869844
Ni       14.92188144536029   18.64944626244660    4.07361369801461
Ni       17.37967899827662   18.65251445922807    4.06859837828097
Ni       19.87739081623146   18.64183145870480    4.03744912515913
Ni       11.18544523561678   20.79298127768612    4.03686668436978
Ni       13.67437005628200   20.79887687447589    4.06161480101942
Ni       16.13798407711918   20.79190772850423    4.10001472358663
Ni       18.63154207469589   20.79340973666489    4.03365439145522
Ni       12.42476363315927   22.94770019506420    4.04076873711369
Ni       14.90729117075142   22.93563932980381    4.07312182286221
Ni       17.38853931536931   22.94856337450760    4.03707198148316
Ni       13.66493285379153   25.09627386994153    4.04375241541234
Ni       16.15028419646188   25.09798404957012    4.03882201554027
Ni       12.39819989697034   12.92792139954112    6.04971342473152
Ni       14.92883246195226   12.90870002789408    6.18627085164160
Ni       17.42855791053019   12.92138348648635    6.02142416593774
Ni       11.16910516759586   15.06207880876320    6.05358535465940
Ni       13.63621272071768   15.04835563251640    6.07609462157327
Ni       16.17455429893637   15.06848401428391    6.04109221060216
Ni       18.64441726528233   15.05558160660850    6.05012432257833
Ni        9.94074258495952   17.20685365489861    6.04867637815004
Ni       12.41619550810917   17.19892289666415    6.04728539085622
Ni       14.90226432931589   17.17717936057565    6.03753631393339
Ni       17.40935079613455   17.18774941210278    6.03982218147043
Ni       19.87904271775952   17.20685365489861    6.04867637815004
Ni        8.72126054203511   19.36132264236091    6.02975204926757
Ni       11.18020962388818   19.35883409365414    6.04451807318267
Ni       13.63703654682747   19.32935600358313    6.03737494964969
Ni       16.16399555809486   19.32809893914620    6.18282424383504
Ni       18.65956067483511   19.36132264236091    6.02975204926757
Ni       21.11850975668818   19.35883409365414    6.04451807318267
Ni        9.94253032141949   21.50661174269713    6.05049205067831
Ni       12.39819989697034   21.53472147884112    6.04971342473152
Ni       14.92883246195226   21.51550010719408    6.18627085164160
Ni       17.42855791053019   21.52818356578635    6.02142416593774
Ni       19.88083045421949   21.50661174269713    6.05049205067831
Ni       11.16910516759586   23.66887888806320    6.05358535465940
Ni       13.63621272071768   23.65515571181640    6.07609462157327
Ni       16.17455429893637   23.67528409358391    6.04109221060216
Ni       18.64441726528233   23.66238168590850    6.05012432257833
Ni       12.41619550810917   25.80572297596414    6.04728539085622
Ni       14.90226432931589   25.78397943987564    6.03753631393339
Ni       17.40935079613455   25.79454949140278    6.03982218147043
C        14.14766778084187   20.43226961702944    8.81523728463311
C        15.33543498116819   19.62092472230049    9.29716794108701
O        14.58386245655290   21.65318046078323    8.22093493951927
O        16.39076345818660   19.47608354446031    8.30314398157310
H        13.46108645561883   20.65518245326567    9.65407733590437
H        15.01664182600006   18.59991729644422    9.54865309192760
H        15.78898002705269   20.08667407069283   10.18593666409143
H        13.55746911083979   19.81015595057186    8.08036477900293
H        13.61012558226399   22.11464875286642    7.24164416518553
H        16.89900113040555   20.31685139865057    8.26224214198633

Ni(111)_CHcleavage_TS
61
cluster
Ni       12.42592686846157   14.34298718428951    4.03777293668312
Ni       14.90807332033321   14.33615220506702    4.04169279289064
Ni       17.39320306578101   14.33937134425624    4.04141925041631
Ni       11.18470944810138   16.49485628443783    4.04345670219178
Ni       13.66537249637135   16.49684995672474    4.03521255461377
Ni       16.15123471465446   16.49606635278334    4.03642287104863
Ni       18.63506995060515   16.49368713893408    4.04159220136636
Ni        9.94395169764098   18.64033673398421    4.04410705119450
Ni       12.43166364575429   18.64679565194428    4.05579175043348
Ni       14.90098802761763   18.66130978692692    4.10277665653599
Ni       17.37566283444501   18.65264404571994    4.07688437544853
Ni       19.88225183044098   18.64033673398421    4.04410705119450
Ni       11.18274737994637   20.78928356203392    4.03861632154045
Ni       13.66472936996177   20.77425850743976    4.06941403514607
Ni       16.15024445740136   20.78358058787780    4.06862479989183
Ni       18.63471555954078   20.79265903758497    4.04315699724544
Ni       12.42592686846157   22.94978726358951    4.03777293668312
Ni       14.90807332033321   22.94295228436702    4.04169279289064
Ni       17.39320306578101   22.94617142355624    4.04141925041631
Ni       13.66537249637135   25.10365003602474    4.03521255461377
Ni       16.15123471465446   25.10286643208334    4.03642287104863
Ni       12.40487738155398   12.93661147566121    6.01409715957070
Ni       14.90912116566700   12.93145344350210    6.04103557912061
Ni       17.40954994930629   12.91720885417221    6.04059333785697
Ni       11.17995902931913   15.05761087458280    6.05329478935129
Ni       13.66205872039980   15.05420324403231    6.04894456818404
Ni       16.16019790995399   15.04950753010487    6.05211716446993
Ni       18.63916016311650   15.05083741103175    6.05317400635797
Ni        9.93735556025088   17.19541147777786    6.04923474267314
Ni       12.41790803017492   17.18862337205886    6.04252692262507
Ni       14.91859308982168   17.16758367588031    6.02150176631404
Ni       17.40520192779865   17.18272711922285    6.03807018919260
Ni       19.87565569305088   17.19541147777786    6.04923474267314
Ni        8.72215087165292   19.35738180197522    6.04156883098642
Ni       11.17591443187654   19.35985738835865    6.06417999820716
Ni       13.65832029045062   19.35171017106277    6.23756524946196
Ni       16.17583949378145   19.35559026553883    6.17533301065720
Ni       18.66045100445292   19.35738180197522    6.04156883098642
Ni       21.11421456467654   19.35985738835865    6.06417999820716
Ni        9.93992764730836   21.51116020679632    6.05442934953037
Ni       12.40487738155398   21.54341155496121    6.01409715957070
Ni       14.90912116566700   21.53825352280209    6.04103557912061
Ni       17.40954994930629   21.52400893347221    6.04059333785697
Ni       19.87822778010836   21.51116020679632    6.05442934953037
Ni       11.17995902931913   23.66441095388280    6.05329478935129
Ni       13.66205872039980   23.66100332333231    6.04894456818404
Ni       16.16019790995399   23.65630760940487    6.05211716446993
Ni       18.63916016311650   23.65763749033175    6.05317400635797
Ni       12.41790803017492   25.79542345135886    6.04252692262507
Ni       14.91859308982168   25.77438375518031    6.02150176631404
Ni       17.40520192779865   25.78952719852285    6.03807018919260
C        13.55294778595367   19.32601884014536    8.43849575478031
C        14.86232558527932   18.71868159272912    8.85807762763131
O        13.54995728329100   20.68759760647082    8.86789281419495
O        16.01218378007539   19.38339835033451    8.28626779404057
H        12.78292004311963   18.77185867488308    9.00975842135597
H        14.91917684805938   17.66372768015571    8.55714242364347
H        14.96147165913620   18.77791672545607    9.95884521854109
H        12.58091422831212   19.09237716418203    7.31029449574228
H        12.90177321909202   21.19796461299754    8.32273390186697
H        15.93027733749732   20.34355204488064    8.47210384303009

Pd(111)_OHcleavage_RS
61
Cluster
Pd   15.3082229   18.4787886    4.5294314 
Pd   18.0914523   18.4769720    4.5322217 
Pd   20.8696778   18.4789266    4.5309838 
Pd   13.9185854   20.8811157    4.5280379 
Pd   16.7092968   20.8943430    4.5500411 
Pd   19.4709508   20.8953184    4.5544752 
Pd   22.2605863   20.8841501    4.5291511 
Pd   12.5240085   23.2914592    4.5336899 
Pd   15.3024633   23.2978049    4.5287927 
Pd   18.0925715   23.2898384    4.5508890 
Pd   20.8734255   23.2997673    4.5348448 
Pd   23.6553965   23.2914592    4.5336899 
Pd   13.9131683   25.7064870    4.5342497 
Pd   16.6962002   25.7080832    4.5289484 
Pd   19.4815092   25.7048148    4.5331809 
Pd   22.2637496   25.7075811    4.5343685 
Pd   15.3082229   28.1188533    4.5294314 
Pd   18.0914523   28.1170368    4.5322217 
Pd   20.8696778   28.1189914    4.5309838 
Pd   16.7092968   30.5344078    4.5500411 
Pd   19.4709508   30.5353832    4.5544752 
Pd   15.3040898   16.8749565    6.8188549 
Pd   18.0889929   16.8760789    6.8150091 
Pd   20.8775369   16.8745647    6.8192450 
Pd   13.9177709   19.2786579    6.8204338 
Pd   16.6927355   19.2741015    6.8110325 
Pd   19.4897587   19.2719022    6.8149093 
Pd   22.2689537   19.2794589    6.8182993 
Pd   12.5296395   21.6896724    6.8175130 
Pd   15.2924317   21.6928091    6.8094043 
Pd   18.1003148   21.6957095    6.8936812 
Pd   20.8958971   21.6926337    6.8116643 
Pd   23.6610275   21.6896724    6.8175130 
Pd   11.1419065   24.1063165    6.8187685 
Pd   13.9129290   24.1048268    6.8199185 
Pd   16.6847816   24.1169086    6.8036481 
Pd   19.4922743   24.1176436    6.8307687 
Pd   22.2732945   24.1063165    6.8187685 
Pd   25.0443170   24.1048268    6.8199185 
Pd   12.5259907   26.5149114    6.8250794 
Pd   15.3040898   26.5150213    6.8188549 
Pd   18.0889929   26.5161437    6.8150091 
Pd   20.8775369   26.5146295    6.8192450 
Pd   23.6573787   26.5149114    6.8250794 
Pd   13.9177709   28.9187226    6.8204338 
Pd   16.6927355   28.9141663    6.8110325 
Pd   19.4897587   28.9119670    6.8149093 
Pd   22.2689537   28.9195237    6.8182993 
Pd   15.2924317   31.3328738    6.8094043 
Pd   18.1003148   31.3357743    6.8936812 
Pd   20.8958971   31.3326985    6.8116643 
C    17.6267845   22.8608678   10.0266959 
C    18.9211738   23.6240285   10.1706702 
O    17.9114670   21.6281359    9.2814257 
O    19.9056373   22.9053094   10.9183183 
H    19.2915098   23.8796148    9.1370280 
H    17.1216362   21.0483229    9.3223133 
H    16.8923000   23.4819125    9.4846702 
H    20.0274266   22.0296321   10.4911964 
H    18.7389675   24.5720596   10.7087488 
H    17.2282285   22.5797226   11.0143024 

Pd(111)_OHcleavage_TS
61
Cluster
Pd   15.3174271   18.4715205    4.5361816 
Pd   18.0913829   18.4793217    4.5393390 
Pd   20.8757342   18.4761839    4.5238849 
Pd   13.9221499   20.8789377    4.5363595 
Pd   16.7041495   20.8850050    4.5552886 
Pd   19.4782717   20.8959884    4.5667909 
Pd   22.2706995   20.8828241    4.5291753 
Pd   12.5311763   23.2899119    4.5325365 
Pd   15.3126173   23.2857170    4.5386558 
Pd   18.1007577   23.2859060    4.5613650 
Pd   20.8796339   23.2991494    4.5364714 
Pd   23.6625643   23.2899119    4.5325365 
Pd   13.9258548   25.6992691    4.5346307 
Pd   16.7053419   25.7021524    4.5249195 
Pd   19.4855121   25.7006574    4.5345089 
Pd   22.2726613   25.7061203    4.5326476 
Pd   15.3174271   28.1115852    4.5361816 
Pd   18.0913829   28.1193865    4.5393390 
Pd   20.8757342   28.1162487    4.5238849 
Pd   16.7041495   30.5250698    4.5552886 
Pd   19.4782717   30.5360531    4.5667909 
Pd   15.3253870   16.8677990    6.8193455 
Pd   18.1055018   16.8799252    6.8140320 
Pd   20.8962538   16.8721782    6.8152024 
Pd   13.9224230   19.2652048    6.8172247 
Pd   16.7034745   19.2801328    6.8591518 
Pd   19.5260387   19.2599616    6.8096276 
Pd   22.2932849   19.2719614    6.8149739 
Pd   12.5483515   21.6849624    6.8230950 
Pd   15.3182893   21.6725593    6.8606141 
Pd   18.1635289   21.6870806    6.8915521 
Pd   20.9268153   21.6858597    6.8145260 
Pd   23.6797394   21.6849624    6.8230950 
Pd   11.1629743   24.1038354    6.8171051 
Pd   13.9339435   24.0947576    6.8213850 
Pd   16.7093516   24.1179829    6.8029920 
Pd   19.5164645   24.1209234    6.8411386 
Pd   22.2943623   24.1038354    6.8171051 
Pd   25.0653315   24.0947576    6.8213850 
Pd   12.5458621   26.5067215    6.8201617 
Pd   15.3253870   26.5078638    6.8193455 
Pd   18.1055018   26.5199900    6.8140320 
Pd   20.8962538   26.5122429    6.8152024 
Pd   23.6772501   26.5067215    6.8201617 
Pd   13.9224230   28.9052696    6.8172247 
Pd   16.7034745   28.9201976    6.8591518 
Pd   19.5260387   28.9000264    6.8096276 
Pd   22.2932849   28.9120262    6.8149739 
Pd   15.3182893   31.3126241    6.8606141 
Pd   18.1635289   31.3271453    6.8915521 
Pd   20.9268153   31.3259244    6.8145260 
C    17.4753508   22.5697404    9.7073157 
C    18.8045794   23.2433248    9.9982553 
O    17.6622514   21.3841115    8.9251210 
O    19.7359573   22.3702054   10.6251228 
H    16.4934434   20.9963094    7.9619147 
H    16.8016531   23.3005380    9.2008070 
H    19.2275333   23.6254444    9.0274897 
H    19.6898548   21.5152409   10.1397393 
H    16.9922466   22.2510173   10.6493386 
H    18.6694561   24.1025702   10.6687435 

Pd(111)_CHcleavage_TS
61
Cluster
Pd   15.2968983   18.4744734    4.5294387 
Pd   18.0769219   18.4720119    4.5264727 
Pd   20.8594140   18.4597513    4.5413353 
Pd   13.9114822   20.8767001    4.5271685 
Pd   16.7056263   20.8958869    4.5521259 
Pd   19.4627252   20.8802829    4.5353944 
Pd   22.2539726   20.8693983    4.5222387 
Pd   12.5087735   23.2811190    4.5273710 
Pd   15.2945448   23.2861930    4.5231254 
Pd   18.1053114   23.3056047    4.5768126 
Pd   20.8546318   23.2951150    4.5546417 
Pd   23.6401615   23.2811190    4.5273710 
Pd   13.9008993   25.6948215    4.5285569 
Pd   16.6830199   25.7048273    4.5200298 
Pd   19.4734676   25.7018491    4.5572878 
Pd   22.2525945   25.7001352    4.5416885 
Pd   15.2968983   28.1145381    4.5294387 
Pd   18.0769219   28.1120767    4.5264727 
Pd   20.8594140   28.0998161    4.5413353 
Pd   16.7056263   30.5359517    4.5521259 
Pd   19.4627252   30.5203477    4.5353944 
Pd   15.2767747   16.8637681    6.8124625 
Pd   18.0430533   16.8798748    6.8094793 
Pd   20.8488263   16.8656060    6.8719805 
Pd   13.8951551   19.2660283    6.8222025 
Pd   16.6664062   19.2620267    6.8146874 
Pd   19.4616686   19.2645473    6.8106873 
Pd   22.2477787   19.2521949    6.8197651 
Pd   12.5068939   21.6640968    6.8147210 
Pd   15.2696810   21.6735939    6.8206106 
Pd   18.0602625   21.6725332    6.8570061 
Pd   20.8779483   21.6471313    6.7921567 
Pd   23.6382819   21.6640968    6.8147210 
Pd   11.1444249   24.0764486    6.8075827 
Pd   13.8878902   24.0901818    6.8164777 
Pd   16.6337765   24.0977934    6.7851128 
Pd   19.4509320   24.0878251    6.9374610 
Pd   22.2758129   24.0764486    6.8075827 
Pd   25.0192782   24.0901818    6.8164777 
Pd   12.5051140   26.5002917    6.8214153 
Pd   15.2767747   26.5038329    6.8124625 
Pd   18.0430533   26.5199396    6.8094793 
Pd   20.8488263   26.5056707    6.8719805 
Pd   23.6365020   26.5002917    6.8214153 
Pd   13.8951551   28.9060930    6.8222025 
Pd   16.6664062   28.9020915    6.8146874 
Pd   19.4616686   28.9046120    6.8106873 
Pd   22.2477787   28.8922597    6.8197651 
Pd   15.2696810   31.3136587    6.8206106 
Pd   18.0602625   31.3125979    6.8570061 
Pd   20.8779483   31.2871960    6.7921567 
C    18.3602447   23.5999127    9.7044594 
C    19.6625694   24.2776238    9.3046992 
O    18.3495160   22.2081984    9.2763238 
O    20.8229775   23.5855857    9.6868281 
H    19.9813899   25.1428176    8.1106348 
H    17.5073961   21.8387699    9.6232402 
H    17.4750507   24.1383696    9.2961887 
H    20.8038576   22.6899914    9.2718038 
H    19.6871696   25.2586013    9.8103811 
H    18.3135685   23.6068000   10.8092787 

Pt(111)_OHcleavage_RS
61
Cluster
Pt   14.0561423    8.1170260    4.5831837 
Pt   16.8698794    8.1133664    4.5742636 
Pt   12.6541571   10.5484480    4.5736668 
Pt   15.4612902   10.5478739    4.5747600 
Pt   18.2745054   10.5498817    4.5808788 
Pt   11.2456886   12.9850942    4.5803738 
Pt   14.0602519   12.9970496    4.6052966 
Pt   16.8710235   12.9825488    4.5812633 
Pt   19.6799414   12.9897133    4.5828445 
Pt    9.8423780   15.4223170    4.5752685 
Pt   12.6682885   15.4132876    4.6142098 
Pt   15.4513750   15.4137995    4.6083795 
Pt   18.2751265   15.4240056    4.5739416 
Pt   21.0879318   15.4223170    4.5752685 
Pt   11.2468582   17.8494790    4.5760886 
Pt   14.0561423   17.8559613    4.5831837 
Pt   16.8698794   17.8523017    4.5742636 
Pt   19.6817922   17.8565755    4.5821385 
Pt   12.6541571   20.2873833    4.5736668 
Pt   15.4612902   20.2868092    4.5747600 
Pt   18.2745054   20.2888170    4.5808788 
Pt   12.6465942    7.3422118    6.8915230 
Pt   15.4739944    7.3460238    6.8811326 
Pt   18.2784805    7.3281001    6.8891406 
Pt   11.2453906    9.7569607    6.8891835 
Pt   14.0608358    9.7634149    6.8940879 
Pt   16.8753110    9.7588199    6.8919417 
Pt   19.6832770    9.7565213    6.8899757 
Pt    9.8391862   12.1859892    6.8880077 
Pt   12.6429866   12.1768352    6.8763738 
Pt   15.4814580   12.1761955    6.8842936 
Pt   18.2834085   12.1853107    6.8969833 
Pt   21.0847401   12.1859892    6.8880077 
Pt    8.4400638   14.6292761    6.8929193 
Pt   11.2274234   14.6254312    6.8820387 
Pt   14.0653793   14.6352302    6.9848666 
Pt   16.8991639   14.6238605    6.8775734 
Pt   19.6856176   14.6292761    6.8929193 
Pt   22.4729772   14.6254312    6.8820387 
Pt    9.8437035   17.0665763    6.8900889 
Pt   12.6465942   17.0811471    6.8915230 
Pt   15.4739944   17.0849591    6.8811326 
Pt   18.2784805   17.0670354    6.8891406 
Pt   21.0892573   17.0665763    6.8900889 
Pt   11.2453906   19.4958960    6.8891835 
Pt   14.0608358   19.5023502    6.8940879 
Pt   16.8753110   19.4977552    6.8919417 
Pt   19.6832770   19.4954566    6.8899757 
Pt   12.6429866   21.9157705    6.8763738 
Pt   15.4814580   21.9151308    6.8842936 
Pt   18.2834085   21.9242460    6.8969833 
C    16.0383569   15.3438310   10.3460031 
C    14.5371858   15.4213261   10.2469752 
O    16.3633389   13.9549564   10.5547568 
O    14.0533505   14.4224385    9.2979902 
H    16.3967753   15.9644708   11.1828450 
H    14.2009600   16.4065357    9.9030994 
H    14.0614939   15.1925204   11.2144163 
H    16.5095865   15.7075628    9.4146996 
H    17.1461491   13.7276981   10.0199940 
H    14.6533984   13.6470816    9.4378102 

Pt(111)_OHcleavage_TS
61
Cluster
Pt   14.0451853    8.0914787    4.5721466 
Pt   16.8439455    8.1045690    4.5765556 
Pt   12.6274046   10.5355529    4.5692781 
Pt   15.4385545   10.5419002    4.5666589 
Pt   18.2500682   10.5532438    4.5612376 
Pt   11.2205131   12.9833741    4.5749630 
Pt   14.0302413   12.9747389    4.5701040 
Pt   16.8434394   12.9974266    4.6092774 
Pt   19.6574781   12.9940033    4.5898275 
Pt    9.7983248   15.4099934    4.5921592 
Pt   12.6218680   15.4103259    4.5676678 
Pt   15.4673196   15.3951000    4.6360083 
Pt   18.2562116   15.4085219    4.6076112 
Pt   21.0438786   15.4099934    4.5921592 
Pt   11.2196454   17.8438795    4.5682550 
Pt   14.0451853   17.8304140    4.5721466 
Pt   16.8439455   17.8435043    4.5765556 
Pt   19.6575826   17.8556567    4.5624214 
Pt   12.6274046   20.2744882    4.5692781 
Pt   15.4385545   20.2808355    4.5666589 
Pt   18.2500682   20.2921791    4.5612376 
Pt   12.5854430    7.2910627    6.8765776 
Pt   15.3847842    7.3216027    6.9046616 
Pt   18.2404143    7.3223872    6.8563440 
Pt   11.1991112    9.7222432    6.8817496 
Pt   13.9976010    9.7302257    6.8777672 
Pt   16.8164602    9.7367811    6.8756362 
Pt   19.6402522    9.7248952    6.8791863 
Pt    9.7942691   12.1516729    6.8834896 
Pt   12.5929288   12.1521301    6.8787273 
Pt   15.4015688   12.1468649    6.8702256 
Pt   18.2367754   12.1256922    6.8602968 
Pt   21.0398229   12.1516729    6.8834896 
Pt    8.3956928   14.5823204    6.9917674 
Pt   11.1837756   14.5975967    6.8904117 
Pt   13.9710141   14.5836372    6.8739598 
Pt   16.7946637   14.6165638    7.0085005 
Pt   19.6412467   14.5823204    6.9917674 
Pt   22.4293294   14.5975967    6.8904117 
Pt    9.7913014   17.0284992    6.8781475 
Pt   12.5854430   17.0299980    6.8765776 
Pt   15.3847842   17.0605380    6.9046616 
Pt   18.2404143   17.0613225    6.8563440 
Pt   21.0368552   17.0284992    6.8781475 
Pt   11.1991112   19.4611785    6.8817496 
Pt   13.9976010   19.4691610    6.8777672 
Pt   16.8164602   19.4757164    6.8756362 
Pt   19.6402522   19.4638305    6.8791863 
Pt   12.5929288   21.8910654    6.8787273 
Pt   15.4015688   21.8858002    6.8702256 
Pt   18.2367754   21.8646275    6.8602968 
C    17.1968400   15.7028289    9.8740725 
C    15.7691115   16.1582110   10.0300025 
O    17.3115244   14.5434812    9.0527601 
O    14.8963023   15.1085156   10.4173567 
H    17.6134328   15.4122323   10.8561016 
H    15.4245955   16.6041301    9.0424039 
H    15.6911467   16.9588935   10.7784516 
H    17.8045015   16.5389567    9.4740628 
H    18.7814112   14.5478353    8.3741024 
H    15.1030315   14.3335644    9.8544744 

Pt(111)_CHcleavage_TS
61
Cluster
Pt   14.0341442    8.1115714    4.5640718 
Pt   16.8486663    8.1196921    4.5672069 
Pt   12.6290012   10.5542162    4.5660375 
Pt   15.4417600   10.5480687    4.5571820 
Pt   18.2503665   10.5580725    4.5665962 
Pt   11.2209519   13.0006968    4.5737877 
Pt   14.0365534   12.9952939    4.5857457 
Pt   16.8529328   13.0030980    4.6112952 
Pt   19.6563556   12.9982036    4.5798418 
Pt    9.8111561   15.4291039    4.5700310 
Pt   12.6550272   15.4150174    4.5989967 
Pt   15.4678397   15.4016774    4.6450751 
Pt   18.2402206   15.4197558    4.6082327 
Pt   21.0567100   15.4291039    4.5700310 
Pt   11.2245073   17.8546202    4.5686002 
Pt   14.0341442   17.8505067    4.5640718 
Pt   16.8486663   17.8586274    4.5672069 
Pt   19.6590489   17.8600628    4.5664332 
Pt   12.6290012   20.2931515    4.5660375 
Pt   15.4417600   20.2870040    4.5571820 
Pt   18.2503665   20.2970078    4.5665962 
Pt   12.5864382    7.3415387    6.8852809 
Pt   15.4000063    7.3603909    6.8609934 
Pt   18.2427216    7.3538407    6.8702936 
Pt   11.1969616    9.7507502    6.8820156 
Pt   13.9984961    9.7526099    6.8794173 
Pt   16.8257657    9.7521837    6.8833992 
Pt   19.6425105    9.7504904    6.8827273 
Pt    9.7932564   12.1756820    6.8827932 
Pt   12.5867232   12.1702991    6.8727243 
Pt   15.4095870   12.1437506    6.8497284 
Pt   18.2509252   12.1478730    6.8846573 
Pt   21.0388103   12.1756820    6.8827932 
Pt    8.4172900   14.6184432    6.9045796 
Pt   11.1679187   14.6222914    6.8858714 
Pt   13.9477195   14.6338857    6.9332399 
Pt   16.7985842   14.6396806    7.0394900 
Pt   19.6628438   14.6184432    6.9045796 
Pt   22.4134725   14.6222914    6.8858714 
Pt    9.7928059   17.0614669    6.8838922 
Pt   12.5864382   17.0804740    6.8852809 
Pt   15.4000063   17.0993262    6.8609934 
Pt   18.2427216   17.0927760    6.8702936 
Pt   21.0383597   17.0614669    6.8838922 
Pt   11.1969616   19.4896855    6.8820156 
Pt   13.9984961   19.4915452    6.8794173 
Pt   16.8257657   19.4911190    6.8833992 
Pt   19.6425105   19.4894257    6.8827273 
Pt   12.5867232   21.9092344    6.8727243 
Pt   15.4095870   21.8826859    6.8497284 
Pt   18.2509252   21.8868083    6.8846573 
C    16.8055298   14.4607636    9.4171148 
C    15.5200984   15.1156257    9.8434911 
O    16.7285228   13.1030174    9.7272803 
O    14.3428014   14.4811873    9.3103102 
H    17.6283519   14.9700422    9.9591949 
H    15.4916115   16.1724735    9.5555189 
H    15.4678792   15.0491173   10.9465438 
H    17.7777045   14.7062822    8.3521756 
H    17.4234385   12.6002687    9.2364723 
H    14.4405752   13.5111228    9.4188253 

Cu(111)_OHcleavage_RS
61
cluster
Cu       11.54155347299575   17.02585630279876    4.17835694206848
Cu       14.10767699438509   17.02594475503632    4.18282649854739
Cu       16.67256945572940   17.02550090323663    4.18197529026455
Cu       10.25885060431531   19.24418202079053    4.17559016397299
Cu       12.83964719335134   19.25448999432346    4.21751831216545
Cu       15.37745104939386   19.25333468582819    4.21602866574538
Cu       17.95681101351048   19.24391547334045    4.17473893440668
Cu        8.97604568171449   21.46686228313580    4.18282649854739
Cu       11.54186125596334   21.46819515367762    4.17856975478089
Cu       14.10870324885479   21.45273326002390    4.21092069241258
Cu       16.67236396268058   21.47006111911954    4.17814415063940
Cu       19.23684604331449   21.46686228313580    4.18282649854739
Cu       10.25997961043988   23.68980882634819    4.18367772811370
Cu       12.82630838887965   23.69176376830757    4.17580295540192
Cu       15.38884041466559   23.69194173911469    4.17580295540192
Cu       17.95445087551531   23.68963138870705    4.18538048521379
Cu       11.54155347299575   25.91195611819877    4.17835694206848
Cu       14.10767699438509   25.91204457043632    4.18282649854739
Cu       16.67256945572940   25.91160071863663    4.18197529026455
Cu       12.83964719335134   28.14058980972346    4.21751831216545
Cu       15.37745104939386   28.13943450122819    4.21602866574538
Cu       11.53888564438008   15.54614297042444    6.26838665331062
Cu       14.10675349157010   15.54143329309176    6.26987659769830
Cu       16.67359509455118   15.54614297042444    6.27306900121861
Cu       10.25679872128459   17.76775637651200    6.26498175632885
Cu       12.81440574759136   17.74740764335361    6.25710634511518
Cu       15.39571530481992   17.74838484775034    6.25902191492768
Cu       17.95773451632539   17.76864512867111    6.26221495695003
Cu        8.97778993568952   19.98812628844968    6.26966412552032
Cu       11.51877445514978   19.98901490731732    6.24944470436691
Cu       14.09905783999490   19.98839296919124    6.39842848015684
Cu       16.69863180656149   19.99523515052979    6.24156993165513
Cu       19.23859029728952   19.98812628844968    6.26966412552032
Cu        7.69683140307060   22.21205043593324    6.27008972966181
Cu       10.25361783212930   22.21125092687454    6.26370428411915
Cu       12.81163539305853   22.22769002492499    6.24561356474175
Cu       15.40228197079215   22.23106656513283    6.25114714221606
Cu       17.95763176467060   22.21205043593324    6.27008972966181
Cu       20.51441819372930   22.21125092687454    6.26370428411915
Cu        8.97645606242497   24.43339795214216    6.26519424979031
Cu       11.53888564438008   24.43224278582444    6.26838665331062
Cu       14.10675349157010   24.42753310849177    6.26987659769830
Cu       16.67359509455118   24.43224278582444    6.27306900121861
Cu       19.23725642402497   24.43339795214216    6.26519424979031
Cu       10.25679872128459   26.65385619191199    6.26498175632885
Cu       12.81440574759136   26.63350745875361    6.25710634511518
Cu       15.39571530481992   26.63448466315034    6.25902191492768
Cu       17.95773451632539   26.65474494407111    6.26221495695003
Cu       11.51877445514978   28.87511472271732    6.24944470436691
Cu       14.09905783999490   28.87449278459124    6.39842848015684
Cu       16.69863180656149   28.88133496592978    6.24156993165513
C        13.23578111720966   22.07161443148421    9.52834247291341
C        13.38463371278153   20.60778142621177    9.82488133724782
O        14.48793394352647   22.73201502911715    9.78500693339987
O        14.22330916491718   19.91147852837712    8.84605271730905
H        12.41070484423121   22.50690015378222   10.11901196712751
H        12.36865184446486   20.19331003890152    9.79278897527422
H        13.83292216109282   20.44108620713082   10.81982380864017
H        12.94980735582409   22.17980956471077    8.45563814242849
H        14.47123359182795   23.59730993151599    9.32584623132113
H        14.95291726916095   20.53011707555070    8.61144585764248

Cu(111)_OHcleavage_TS
61
cluster
Cu       11.54212790188541   17.01879170908546    4.17522154884734
Cu       14.10806638079113   17.01823373864488    4.18181073083173
Cu       16.67229295550146   17.01878965753183    4.18168210832321
Cu       10.25554614996040   19.24115876155412    4.16860030017285
Cu       12.83791354171721   19.25709426410091    4.20428466345701
Cu       15.37473012299031   19.25782437954064    4.20154393224025
Cu       17.95455130951752   19.23968421194519    4.16533566345226
Cu        8.97112712595628   21.46132995782274    4.17347379533521
Cu       11.55634400430491   21.47562592525548    4.21069665221617
Cu       14.09865963986642   21.46443090424651    4.24412959618626
Cu       16.66134999026029   21.46972425665838    4.17907889583432
Cu       19.23192748755628   21.46132995782274    4.17347379533521
Cu       10.26069173811010   23.68359607657560    4.17909518399434
Cu       12.83295513945393   23.67428483501629    4.21602494328662
Cu       15.39072027176294   23.68781557616868    4.15586977713773
Cu       17.94959643136102   23.68415310168440    4.18616307856531
Cu       11.54212790188541   25.90489152448546    4.17522154884734
Cu       14.10806638079113   25.90433355404488    4.18181073083173
Cu       16.67229295550146   25.90488947293183    4.18168210832321
Cu       12.83791354171721   28.14319407950090    4.20428466345701
Cu       15.37473012299031   28.14392419494064    4.20154393224025
Cu       11.51754845400407   15.55540044859523    6.24747915096813
Cu       14.16970757996661   15.56872580388605    6.26564251954797
Cu       16.69005160522299   15.54785900231613    6.29324897873894
Cu       10.24935534651159   17.75739131705718    6.26226005281573
Cu       12.81813283584961   17.73804648638885    6.23651622247603
Cu       15.41441508969483   17.76718920887643    6.24877323253024
Cu       17.95794473358846   17.76641680568595    6.25765255932810
Cu        8.96773793007727   19.97534426113273    6.26435842987976
Cu       11.50095763137114   19.94796960284547    6.23836584842027
Cu       14.11297865567529   19.96227866215041    6.35978215302125
Cu       16.69840370235961   19.99703050860280    6.23117664404920
Cu       19.22853829167727   19.97534426113273    6.26435842987976
Cu        7.70165608338156   22.20082363913280    6.27464711604919
Cu       10.21300362939208   22.19936775284621    6.25025930586831
Cu       12.73661699556962   22.16022074572526    6.36497565048608
Cu       15.43996683894428   22.25968427834495    6.27370617518917
Cu       17.96245644498156   22.20082363913280    6.27464711604919
Cu       20.47380399099207   22.19936775284621    6.25025930586831
Cu        8.96811319621345   24.42866570498964    6.26178446095021
Cu       11.51754845400407   24.44150026399523    6.24747915096813
Cu       14.16970757996661   24.45482561928605    6.26564251954797
Cu       16.69005160522299   24.43395881771613    6.29324897873894
Cu       19.22891355781345   24.42866570498964    6.26178446095021
Cu       10.24935534651159   26.64349113245718    6.26226005281573
Cu       12.81813283584961   26.62414630178885    6.23651622247603
Cu       15.41441508969483   26.65328902427643    6.24877323253024
Cu       17.95794473358846   26.65251662108594    6.25765255932810
Cu       11.50095763137114   28.83406941824547    6.23836584842027
Cu       14.11297865567529   28.84837847755040    6.35978215302125
Cu       16.69840370235961   28.88313032400280    6.23117664404920
C        13.35482314332338   22.13860142054673    9.48284700851756
C        13.23504882626691   20.63687397562240    9.40521251582849
O        13.25493850044471   22.86577369064566    8.26282751239736
O        14.25710174421158   19.98540417150431    8.59309045211378
H        14.30746114822699   22.37422359832268    9.99420993047614
H        12.28320264303985   20.32876348676356    8.95337042585563
H        13.30141538172490   20.27076587378239   10.43744867505126
H        12.53911771834214   22.49554773740292   10.13612140997088
H        14.48504650429793   23.13572790841456    7.44454057671247
H        15.13689161665549   20.35570491777912    8.81953324448371

Cu(111)_CHcleavage_TS
61
cluster
Cu       11.54319015485483   17.02336008882610    4.17984366557278
Cu       14.10676212178592   17.03161334954875    4.17091285286731
Cu       16.67298096026976   17.02701631302345    4.17580864208314
Cu       10.25871870672051   19.24366809577818    4.16661660965823
Cu       12.83773195961261   19.25528633267273    4.20059699922039
Cu       15.37549879744260   19.25668300471970    4.20702632634391
Cu       17.95557411102113   19.24452317194524    4.17284339029368
Cu        8.97913340148632   21.46495073754695    4.17170042272230
Cu       11.56261465483477   21.48546733346550    4.21101447505645
Cu       14.09367745591873   21.47166248243173    4.24440035303372
Cu       16.67491784915824   21.46633519188917    4.17117422714852
Cu       19.23993376308632   21.46495073754695    4.17170042272230
Cu       10.27084147230136   23.69099520592054    4.19117333526626
Cu       12.82635645917839   23.68055706027396    4.17387616012220
Cu       15.38159708415002   23.69083713175733    4.18138036045657
Cu       17.95657991995573   23.68838060451621    4.17909849988135
Cu       11.54319015485483   25.90945990422609    4.17984366557278
Cu       14.10676212178592   25.91771316494875    4.17091285286731
Cu       16.67298096026976   25.91311612842345    4.17580864208314
Cu       12.83773195961261   28.14138614807273    4.20059699922039
Cu       15.37549879744260   28.14278282011970    4.20702632634391
Cu       11.54503080574844   15.55913751958326    6.28557232737900
Cu       14.10471389684400   15.57826559042466    6.24721870578287
Cu       16.67684665028451   15.55358849588724    6.26275437769042
Cu       10.25630617490106   17.76607263116133    6.26301098353246
Cu       12.81598068937575   17.76717651990842    6.25166894733858
Cu       15.39590813294862   17.75830597145956    6.26138215187519
Cu       17.95675205394089   17.76776815423222    6.25948080484802
Cu        8.97341992192746   19.98282544689269    6.26244360930182
Cu       11.51210013836821   19.98297543907929    6.22652114919352
Cu       14.10183455677040   19.98590798316788    6.36247111321077
Cu       16.69259122422978   19.98735644577318    6.24787464205012
Cu       19.23422028352746   19.98282544689269    6.26244360930182
Cu        7.70398077831498   22.20975126418661    6.26760553928551
Cu       10.22557633618722   22.20402291122019    6.24978194614659
Cu       12.81805602507150   22.21616868918667    6.41169319596921
Cu       15.44784792466567   22.22159868252701    6.23985868386821
Cu       17.96478113991498   22.20975126418661    6.26760553928551
Cu       20.48637669778722   22.20402291122019    6.24978194614659
Cu        8.97835180476475   24.43391872640972    6.26073203521780
Cu       11.54503080574844   24.44523733498326    6.28557232737900
Cu       14.10471389684400   24.46436540582467    6.24721870578287
Cu       16.67684665028451   24.43968831128724    6.26275437769042
Cu       19.23915216636475   24.43391872640972    6.26073203521780
Cu       10.25630617490106   26.65217244656132    6.26301098353246
Cu       12.81598068937575   26.65327633530842    6.25166894733858
Cu       15.39590813294862   26.64440578685956    6.26138215187519
Cu       17.95675205394089   26.65386796963222    6.25948080484802
Cu       11.51210013836821   28.86907525447928    6.22652114919352
Cu       14.10183455677040   28.87200779856788    6.36247111321077
Cu       16.69259122422978   28.87345626117318    6.24787464205012
C        13.09628019421899   22.50557442548232    8.72697599728683
C        12.97019937901053   21.07229674278804    9.16964239775857
O        14.38137734072352   22.96032119371571    9.16110457251069
O        13.99423115781963   20.18160643474552    8.64910355518777
H        12.27784664333609   23.08545344794299    9.18915749607370
H        12.00213930068123   20.65313613911863    8.87023279545837
H        13.04552869900915   21.09189669383960   10.27337042342511
H        12.85616785643231   23.52587617876412    7.37621706149983
H        14.55937796784002   23.84617047328870    8.76486857799823
H        14.86126996230890   20.60640235724900    8.81805749986692

Ag(111)_OHcleavage_RS
61
cluster
Ag       14.64089413493290   16.88571389735276    4.77217566068661
Ag       17.57064079281097   16.88931822617918    4.76467209958560
Ag       20.49585127241528   16.89001163447309    4.76261837813300
Ag       13.17553131087745   19.42231825794316    4.77052407223394
Ag       16.10278739683181   19.42199920459948    4.76590635912410
Ag       19.03491776747263   19.42012701878949    4.76526373293328
Ag       21.96288664575508   19.42394445736193    4.76597848428495
Ag       11.71373147370287   21.95834543229268    4.76631586724825
Ag       14.63975008443674   21.95669294782833    4.76010288539486
Ag       17.57868302661270   21.96232582339183    4.78422552933690
Ag       20.48931289010274   21.96357149144654    4.79066673240914
Ag       23.42563123110287   21.95834543229268    4.76631586724825
Ag       13.17794251710128   24.49432240391165    4.77019153415355
Ag       16.10477270209748   24.49830125220287    4.76331877248309
Ag       19.03149181989405   24.48364720102947    4.78991527868329
Ag       21.96150299376922   24.49441845926758    4.76892047669206
Ag       14.64089413493290   27.02851422845276    4.77217566068661
Ag       17.57064079281097   27.03211855727919    4.76467209958560
Ag       20.49585127241528   27.03281196557310    4.76261837813300
Ag       16.10278739683181   29.56479953569948    4.76590635912410
Ag       19.03491776747263   29.56292734988949    4.76526373293328
Ag       14.64140153132757   15.18654279090157    7.17038157629448
Ag       17.55871401396635   15.20118966011261    7.15280106572157
Ag       20.50566315900746   15.20516698832413    7.14058605307170
Ag       13.17828536719855   17.72413251893085    7.15850382278955
Ag       16.10182815440005   17.72247217637469    7.16073885543342
Ag       19.03331061898681   17.71919321676297    7.15977367651865
Ag       21.96565106035622   17.72499172086439    7.15791633715792
Ag       11.71550483581861   20.26179817350306    7.15909978498070
Ag       14.64038559507775   20.26136963524385    7.15624516658198
Ag       17.56532342538612   20.24119991380952    7.14068665569526
Ag       20.50232807829682   20.24129946404614    7.14688646762622
Ag       23.42740459321861   20.26179817350306    7.15909978498070
Ag       10.26579316558014   22.79757563718377    7.14742705846974
Ag       13.18099340133232   22.79611015483763    7.16111272038857
Ag       16.08943124311255   22.80087222828179    7.12999593014464
Ag       19.03287223499882   22.78650376554739    7.21590745166669
Ag       21.97769292298014   22.79757563718377    7.14742705846974
Ag       24.89289315873232   22.79611015483763    7.16111272038857
Ag       11.71816921503637   25.33227299829270    7.16073105123979
Ag       14.64140153132757   25.32934312200157    7.17038157629448
Ag       17.55871401396635   25.34398999121261    7.15280106572157
Ag       20.50566315900746   25.34796731942414    7.14058605307170
Ag       23.43006897243637   25.33227299829270    7.16073105123979
Ag       13.17828536719855   27.86693285003085    7.15850382278955
Ag       16.10182815440005   27.86527250747469    7.16073885543342
Ag       19.03331061898681   27.86199354786297    7.15977367651865
Ag       21.96565106035622   27.86779205196439    7.15791633715792
Ag       14.64038559507775   30.40416996634385    7.15624516658198
Ag       17.56532342538612   30.38400024490953    7.14068665569526
Ag       20.50232807829682   30.38409979514613    7.14688646762622
C        16.95096593547417   22.60597583253850   10.71437348930896
C        18.41291055293553   22.27149377205499   10.79511554971447
O        16.82016301869714   24.02320603545499   10.90754073374015
O        19.17428118150013   23.02098059337082    9.81846587316400
H        16.39512577028576   22.04370742322312   11.48489845392651
H        18.57293802305873   21.20390012832819   10.58005368550591
H        18.81069838765305   22.48257525460886   11.80301504204912
H        16.54724935754389   22.32175452685881    9.72491525439836
H        16.02841799063854   24.34389926763881   10.42634646494933
H        18.90556456300477   23.96484005584432    9.89931128028299

Ag(111)_OHcleavage_TS
61
cluster
Ag       14.64171385437064   16.87501863543774    4.77885127558108
Ag       17.56965214867699   16.86148012924487    4.80452795306630
Ag       20.49854311565141   16.89714110753331    4.75260205824581
Ag       13.17324842734155   19.42306063671307    4.76015964286827
Ag       16.10586797633913   19.42000028075393    4.75454291005640
Ag       19.03146868038935   19.42495616880194    4.75528258738329
Ag       21.96378129822193   19.42416416446897    4.76066879275546
Ag       11.71551009193916   21.96009902675240    4.76179689826315
Ag       14.64422325011489   21.95749280786698    4.75909855860383
Ag       17.56854727695837   21.96865616234081    4.79866747283410
Ag       20.48715643141249   21.96682450932875    4.78077965079916
Ag       23.42740984933916   21.96009902675240    4.76179689826315
Ag       13.18413344579555   24.49599513812895    4.76714207175411
Ag       16.11830513285677   24.49875982768020    4.76843971426143
Ag       19.01739303636883   24.49048692175281    4.81463497080625
Ag       21.95950742397780   24.49230267959590    4.75256130303937
Ag       14.64171385437064   27.01781896653775    4.77885127558108
Ag       17.56965214867699   27.00428046034487    4.80452795306630
Ag       20.49854311565141   27.03994143863331    4.75260205824581
Ag       16.10586797633913   29.56280061185393    4.75454291005640
Ag       19.03146868038935   29.56775649990195    4.75528258738329
Ag       14.62817605421207   15.17450021852227    7.19430976270884
Ag       17.59494601175738   15.19447860240615    7.27998517955641
Ag       20.53105645433408   15.22730807895488    7.09824059363645
Ag       13.17958495788759   17.71873013744166    7.14696960749158
Ag       16.09894635907461   17.74970638427607    7.14685775849221
Ag       19.04270375783486   17.73334415000201    7.14200056275384
Ag       21.97536757619369   17.73057427840254    7.15569809971296
Ag       11.71584557148197   20.25459259369480    7.15039939952678
Ag       14.62986888891590   20.25079592560641    7.14066925894949
Ag       17.56230476586855   20.24805842297272    7.13610623287124
Ag       20.51134120760604   20.23367291217451    7.13799593204620
Ag       23.42774532888197   20.25459259369480    7.15039939952678
Ag       10.27142383655945   22.79917012251222    7.13573296503352
Ag       13.15435400885607   22.78321693458772    7.15610279557712
Ag       16.05181028656719   22.78297538900310    7.16680491577109
Ag       19.06558881686399   22.74625575034520    7.19595327340280
Ag       21.98332359395945   22.79917012251222    7.13573296503352
Ag       24.86625376625607   22.78321693458772    7.15610279557712
Ag       11.72287741760431   25.33614495679909    7.14265368330931
Ag       14.62817605421207   25.31730054962227    7.19430976270884
Ag       17.59494601175738   25.33727893350615    7.27998517955641
Ag       20.53105645433408   25.37010841005488    7.09824059363645
Ag       23.43477717500431   25.33614495679909    7.14265368330931
Ag       13.17958495788759   27.86153046854166    7.14696960749158
Ag       16.09894635907461   27.89250671537608    7.14685775849221
Ag       19.04270375783486   27.87614448110201    7.14200056275384
Ag       21.97536757619369   27.87337460950254    7.15569809971296
Ag       14.62986888891590   30.39359625670641    7.14066925894949
Ag       17.56230476586855   30.39085875407272    7.13610623287124
Ag       20.51134120760604   30.37647324327451    7.13799593204620
C        17.07177452970134   23.43110958736387   10.29814339513278
C        18.45681586483639   23.07061869716652   10.79182641852390
O        17.08400747447553   24.69684511708641    9.67605752754843
O        19.40392329619512   23.39008369630755    9.74752658745822
H        16.36105187194349   23.40015710647934   11.14432711159818
H        18.54260930447568   21.99832248956444   11.01359620855665
H        18.71883261315170   23.64420386240228   11.69579233868162
H        16.74350505478515   22.64679546287787    9.57122113660078
H        16.15286035193473   24.51610693988662    8.29397463654627
H        19.02173514235349   24.21665600934723    9.35241459857761

Ag(111)_CHcleavage_TS
61
cluster
Ag       14.64834632911173   16.89253314537828    4.76054901481759
Ag       17.57124901573456   16.89474362957575    4.75575180476597
Ag       20.49950049514745   16.89502721076998    4.76379749553753
Ag       13.19472231938374   19.43716820151230    4.77946696331865
Ag       16.10580804686954   19.42944668189234    4.75324624258140
Ag       19.02945169306607   19.43606250919409    4.77324113953060
Ag       21.97208002310719   19.42472028874164    4.76276042387255
Ag       11.71827649994479   21.96139808078292    4.76032763782891
Ag       14.65772409514529   21.96930558274342    4.78399919385360
Ag       17.57471981166382   21.97174502584152    4.78823286443778
Ag       20.49518185980660   21.96656660304401    4.78329415943248
Ag       23.43017625734479   21.96139808078292    4.76032763782891
Ag       13.17830603142088   24.50311148144690    4.76025377677012
Ag       16.10983050606033   24.46796696961518    4.80410498688916
Ag       19.04023654893714   24.49249151315227    4.78077985209487
Ag       21.96929689497113   24.50095266758874    4.77054022838970
Ag       14.64834632911173   27.03533347647828    4.76054901481759
Ag       17.57124901573456   27.03754396067575    4.75575180476597
Ag       20.49950049514745   27.03782754186998    4.76379749553753
Ag       16.10580804686954   29.57224701299234    4.75324624258140
Ag       19.02945169306607   29.57886284029409    4.77324113953060
Ag       14.63617382958921   15.20892306041259    7.14185224076265
Ag       17.58412333503614   15.22590025175481    7.12918836841920
Ag       20.51970945092440   15.22020763368520    7.15297135507390
Ag       13.18994347370220   17.74056200192044    7.16480824942537
Ag       16.10773561360022   17.72081869428470    7.14805132299932
Ag       19.04618833841459   17.73486469691371    7.15700867952569
Ag       21.97812197171940   17.74104149207431    7.15867847545826
Ag       11.73490782304498   20.27475131551765    7.15345380530520
Ag       14.65789866338880   20.25743950415131    7.18669489804516
Ag       17.57212847516213   20.22827016648792    7.15947186489581
Ag       20.51750994930877   20.25505049025923    7.13809614996986
Ag       23.44680758044498   20.27475131551765    7.15345380530520
Ag       10.27340754945441   22.81180259823347    7.14769357321927
Ag       13.16598380347239   22.82609216255209    7.14166150868723
Ag       16.12155772209477   22.84139832559876    7.27367907673452
Ag       19.07947417278425   22.81672129568167    7.18256809204337
Ag       21.98530730685441   22.81180259823347    7.14769357321927
Ag       24.87788356087239   22.82609216255209    7.14166150868723
Ag       11.72443822938615   25.35399656096438    7.16908848371339
Ag       14.63617382958921   25.35172339151259    7.14185224076265
Ag       17.58412333503614   25.36870058285481    7.12918836841920
Ag       20.51970945092440   25.36300796478520    7.15297135507390
Ag       23.43633798678615   25.35399656096438    7.16908848371339
Ag       13.18994347370220   27.88336233302044    7.16480824942537
Ag       16.10773561360022   27.86361902538470    7.14805132299932
Ag       19.04618833841459   27.87766502801371    7.15700867952569
Ag       21.97812197171940   27.88384182317431    7.15867847545826
Ag       14.65789866338880   30.40023983525132    7.18669489804516
Ag       17.57212847516213   30.37107049758793    7.15947186489581
Ag       20.51750994930877   30.39785082135923    7.13809614996986
C        16.23305230867236   22.53627266364795    9.80767059320172
C        17.55502442193060   22.14015760396621   10.37865331911501
O        15.98256920651774   23.86991814648296   10.12533436514633
O        18.66540841736075   22.86878219008045    9.81881939769423
H        15.40476634983990   21.86443188024185   10.06670355345278
H        17.75207557002531   21.07630424959494   10.19671679272321
H        17.54129256312012   22.30121637226632   11.47492530614334
H        16.40497668401314   21.36028347835922    8.23696506715927
H        15.09474958009370   24.12402670610929    9.80023577144145
H        18.48782656633197   23.82562164480966    9.90496612647490

Au(111)_OHcleavage_RS
61
Cluster
Au       11.75053439968352   16.92554603168402    4.78123179215368  
Au       13.21515838687296   14.38313805632131    4.77671270413231  
Au       13.21888923433120   19.46985758078365    4.78165602039087  
Au       14.68851037099953   11.83756722769835    4.77996512906897  
Au       14.69601712370950   16.92930188545167    4.79640431254649  
Au       14.68851037099953   22.01299242429540    4.77996512906897  
Au       16.16003303029633   14.38301249980078    4.77919425481326  
Au       16.15852484216910   19.46384321881085    4.79399563270183  
Au       16.16003303029633   24.55843769639784    4.77919425481326  
Au       17.62688643209596   11.84067357991644    4.78129569091217  
Au       17.62437142163228   16.92858050125966    4.79748306693704  
Au       17.62688643209596   22.01609877651349    4.78129569091217  
Au       19.09988166213365   14.38480065003890    4.78103019204182  
Au       19.09514758613448   19.47177006939773    4.77978879822612  
Au       19.09988166213365   24.56022584663596    4.78103019204182  
Au       20.56340464473749   11.83990284641540    4.78417370706802  
Au       20.56423627094378   16.92459722002535    4.78048797174860  
Au       20.56340464473749   22.01532804301245    4.78417370706802  
Au       22.02981838718246   14.38388883883446    4.78486941227297  
Au       22.03052400180526   19.46845483464242    4.78215525664690  
Au       23.50010335243193   16.92554603168402    4.78123179215368  
Au       10.28421666357354   17.74787480165513    7.21293850561106  
Au       11.74770763570175   15.20513304384972    7.21008289498323  
Au       11.74868841798393   20.29175451944950    7.20785257084402  
Au       13.21541438489922   12.65485160680909    7.20166459363052  
Au       13.21489625280055   17.74329721442269    7.20022780823372  
Au       13.21541438489922   22.83027680340614    7.20166459363052  
Au       14.68404053118932   10.11710983452338    7.20290394856800  
Au       14.68458208748013   15.18913394067291    7.18999135532673  
Au       14.68404053118932   20.29253503112044    7.20290394856800  
Au       14.68458208748013   25.36455913726996    7.18999135532673  
Au       16.15663408682990   12.65406560220058    7.20225183412551  
Au       16.16125978640994   17.75157795587561    7.24322393840748  
Au       16.15663408682990   22.82949079879763    7.20225183412551  
Au       17.63142783062393   10.12413631180820    7.20370181560153  
Au       17.63188278259015   15.19363990330989    7.20245840598595  
Au       17.63142783062393   20.29956150840525    7.20370181560153  
Au       17.63188278259015   25.36906509990694    7.20245840598595  
Au       19.10049579592867   12.66014022878156    7.21197509033357  
Au       19.10903990827267   17.75935199112718    7.20177839210011  
Au       19.10049579592867   22.83556542537861    7.21197509033357  
Au       20.56945155507521   10.12286664523029    7.21258696061302  
Au       20.56294571033265   15.21055487396211    7.22698723926899  
Au       20.56945155507521   20.29829184182734    7.21258696061302  
Au       20.56294571033265   25.38598007055916    7.22698723926899  
Au       22.03157931776332   12.66531642571200    7.21269293998118  
Au       22.03378561632195   17.74787480165513    7.21293850561106  
Au       22.03157931776332   22.84074162230905    7.21269293998118  
Au       23.49727658845016   15.20513304384972    7.21008289498323  
Au       23.49825737073234   20.29175451944950    7.20785257084402  
Au       24.96446520554896   17.74329721442269    7.20022780823372  
C        18.41186183329593   17.19631374625956   10.88865626485491  
C        16.97537976714188   17.42719648808944   11.27053406347282  
O        18.55036094912504   15.79319601659904   10.59854996604259  
O        16.08929644995535   17.06360746218860   10.19809421527684  
H        19.30504133163912   15.66612983879373    9.99277506867091  
H        16.40421460831342   16.20741085476086    9.84141831048966  
H        18.66983794873396   17.79207394702464    9.99468095232805  
H        19.07756024700672   17.49626950342733   11.71481418481739  
H        16.80756457788542   18.48995620847521   11.49029016157785  
H        16.72112700857068   16.84748862752021   12.17543218665941  

Au(111)_OHcleavage_TS
61
Cluster
Au       11.74633212828053   16.94199395741064    4.77527184389110  
Au       13.20130701471331   14.39379047834605    4.76220716887098  
Au       13.20925710100918   19.48862527791451    4.77856365785168  
Au       14.66841396308372   11.86172487349245    4.76488595753659  
Au       14.68142079867526   16.95649868346330    4.79764399889567  
Au       14.66841396308372   22.03715007008950    4.76488595753659  
Au       16.13784255407007   14.42486901616850    4.79960258932058  
Au       16.15736507044326   19.50475710795179    4.78368200815505  
Au       16.13784255407007   24.60029421276555    4.79960258932058  
Au       17.63446201834687   11.89888772584992    4.79746981142026  
Au       17.62379139516131   16.94520007906616    4.83170435896044  
Au       17.63446201834687   22.07431292244697    4.79746981142026  
Au       19.07161678563486   14.42229883330036    4.80622665726159  
Au       19.09222057143577   19.50505164480766    4.76116405386324  
Au       19.07161678563486   24.59772402989741    4.80622665726159  
Au       20.54926353795349   11.87657214480733    4.78395683866840  
Au       20.55909596318072   16.92088735112938    4.80077597536784  
Au       20.54926353795349   22.05199734140438    4.78395683866840  
Au       22.02903977016495   14.39667306501489    4.76870373059237  
Au       22.02186458274252   19.48714679359942    4.77698594616387  
Au       23.49590108102894   16.94199395741064    4.77527184389110  
Au       10.27306174041132   17.77257453021613    7.20567301766199  
Au       11.71802192638408   15.24781277105980    7.22285933747372  
Au       11.73234028527833   20.31095948831117    7.22909286494750  
Au       13.17298585953087   12.68285243182441    7.22989072102284  
Au       13.17850521194656   17.80049551791004    7.21870888632657  
Au       13.17298585953087   22.85827762842146    7.22989072102284  
Au       14.62646833059258   10.16676959761968    7.20804343218673  
Au       14.53082358742240   15.23717036417483    7.20391763957963  
Au       14.62646833059258   20.34219479421672    7.20804343218673  
Au       14.53082358742240   25.41259556077188    7.20391763957963  
Au       16.06799745898179   12.64054286372298    7.18597287058154  
Au       16.12935129633413   17.90195596521474    7.19457125109709  
Au       16.06799745898179   22.81596806032002    7.18597287058154  
Au       17.64884326402307   10.23599512562692    7.18292288705070  
Au       17.35921188525978   15.23729411381971    7.20121540258351  
Au       17.64884326402307   20.41142032222398    7.18292288705070  
Au       17.35921188525978   25.41271931041677    7.20121540258351  
Au       19.11858631981890   12.73031197966010    7.29255378815652  
Au       19.12211523627053   17.88588372135682    7.15496867304859  
Au       19.11858631981890   22.90573717625715    7.29255378815652  
Au       20.58972323387946   10.18341753865168    7.20574772123554  
Au       20.60495190454662   15.20016401985248    7.23716384192456  
Au       20.58972323387946   20.35884273524873    7.20574772123554  
Au       20.60495190454662   25.37558921644953    7.23716384192456  
Au       22.06613395184607   12.66752438277343    7.23540445038792  
Au       22.02263069315973   17.77257453021613    7.20567301766199  
Au       22.06613395184607   22.84294957937048    7.23540445038792  
Au       23.46759087913249   15.24781277105980    7.22285933747372  
Au       23.48190923802674   20.31095948831117    7.22909286494750  
Au       24.92807416469497   17.80049551791004    7.21870888632657  
C        18.44711436618933   16.38347660768891   10.02297658363118  
C        17.25621917828763   16.88823008732760   10.81103088158441  
O        18.16637472755272   15.18379354605590    9.34329704532063  
O        16.11257885410495   17.16370672004074    9.98455175239804  
H        19.33554368356343   14.50041139164735    8.21838379432419  
H        15.79870872741891   16.32962539566087    9.58256356948627  
H        18.76866165177306   17.18698458487006    9.30342422807976  
H        19.28684347282743   16.24162509804773   10.72994621848276  
H        17.51301886922364   17.83415623064781   11.30891882250701  
H        16.97919344558599   16.15352650256487   11.58600736431992  

Au(111)_CHcleavage_TS
61
Cluster
Au       11.74509537180835   16.92560008520774    4.76634731388020  
Au       13.21034495705300   14.38898173837098    4.78421171554093  
Au       13.20202733044191   19.47394400348626    4.78167226853116  
Au       14.67322555824862   11.84465671773875    4.78257441498607  
Au       14.68289780297305   16.92826981703805    4.78354996765063  
Au       14.67322555824862   22.02008191433580    4.78257441498607  
Au       16.14057222899302   14.39987781454066    4.76925377883022  
Au       16.14515905635628   19.47275934778999    4.77878119818980  
Au       16.14057222899302   24.57530301113771    4.76925377883022  
Au       17.61455065932624   11.86860460205515    4.76704677579478  
Au       17.64889509990228   16.96661550726048    4.84685221210673  
Au       17.61455065932624   22.04402979865220    4.76704677579478  
Au       19.09610395048102   14.39672810682312    4.76979838940998  
Au       19.08332827510918   19.48751819624039    4.79990933312236  
Au       19.09610395048102   24.57215330342017    4.76979838940998  
Au       20.55313828119094   11.83149951697199    4.79579037245577  
Au       20.54528530313597   16.95032374947674    4.81997632791831  
Au       20.55313828119094   22.00692471356904    4.79579037245577  
Au       22.03257163548927   14.38170329783000    4.77046723799222  
Au       22.00784387763424   19.47129217568403    4.79326221068326  
Au       23.49466432455676   16.92560008520774    4.76634731388020  
Au       10.33579238177061   17.72957817031507    7.19742210391555  
Au       11.74043371570240   15.19737367528701    7.22786634958528  
Au       11.73378984064073   20.29657557607035    7.22567196573636  
Au       13.18937374292677   12.67427326730121    7.22575785083055  
Au       13.19772996075210   17.75199980533349    7.22294247721710  
Au       13.18937374292677   22.84969846389826    7.22575785083055  
Au       14.62917470419298   10.14777643448634    7.21423433741499  
Au       14.65635794533508   15.21154646799307    7.22392708574144  
Au       14.62917470419298   20.32320163108339    7.21423433741499  
Au       14.65635794533508   25.38697166459012    7.22392708574144  
Au       16.10692283781189   12.70196299893524    7.21989898371927  
Au       16.06406877332167   17.76942638360217    7.22129467978927  
Au       16.10692283781189   22.87738819553229    7.21989898371927  
Au       17.52414787720466   10.20784776134149    7.15423273767604  
Au       17.59714667097030   15.17975386066077    7.17631860676566  
Au       17.52414787720466   20.38327295793854    7.15423273767604  
Au       17.59714667097030   25.35517905725782    7.17631860676566  
Au       19.07979195392392   12.66752346121310    7.20474961607587  
Au       18.96504184986673   17.72369981000821    7.33897573665539  
Au       19.07979195392392   22.84294865781015    7.20474961607587  
Au       20.55441938411655   10.11661779171694    7.27239312444735  
Au       20.58220783962891   15.17312836280608    7.17961235198652  
Au       20.55441938411655   20.29204298831399    7.27239312444735  
Au       20.58220783962891   25.34855355940314    7.17961235198652  
Au       22.01899154423961   12.64428273341244    7.21953691984627  
Au       22.08536133451902   17.72957817031507    7.19742210391555  
Au       22.01899154423961   22.81970793000949    7.21953691984627  
Au       23.49000266845081   15.19737367528701    7.22786634958528  
Au       23.48335879338914   20.29657557607035    7.22567196573636  
Au       24.94729891350051   17.75199980533349    7.22294247721710  
C        19.34182719418330   17.90102327085910    9.84835693668282
C        18.07531316769481   18.45343010725980   10.42071706902999  
O        19.46139177213263   16.56343112595100   10.13361965757744  
O        16.90901434800571   17.69854272554794   10.11461823582207  
H        20.33587815955242   16.22367663961366    9.84867723864694  
H        17.10253061746793   16.74485160421204   10.19196885646966  
H        19.86707362164681   18.80920138455998    8.31819293613728  
H        20.22972951587914   18.48938528533795   10.11315262400813  
H        17.91152782229472   19.47705618015075   10.06039096886752  
H        18.21276064651163   18.50538935000240   11.52166602186126
------------------------------------------------------------------------------
------------------------------------------------------------------------------
